# Supplementary material for: Multiple adaptive routes of Salmonella enterica Typhimurium to biocide and antibiotic exposure
Source: BMC Genomics. 2016 Jul 13;17:491. doi: 10.1186/s12864-016-2778-z (PMC4943003; doi:10.1186/s12864-016-2778-z)
Supplement: Additional file 2: Table S1. — Differential gene expression of common genes from LIMMA and SAM methods for mutants. (XLSX 48 kb) [file 12864_2016_2778_MOESM2_ESM.xlsx]

## Sheet: Sheet2
	COMUNES										NE/TRI1		CHX/BKC3		TRI/BKC3		NE/BKC3		CHX/AMP4		NE/CHX2
orden categoria	num	functional_category.x	Features	genename	heatmap	pos heatmap	row.names.x.x	uniprot_name	Gene_name_SL1344	Uniprot.TrEMBl	logFC	adj.P.Val	logFC	adj.P.Val	logFC	adj.P.Val	logFC	adj.P.Val	logFC	adj.P.Val	logFC	adj.P.Val	differential
11	58	Amino acid/ peptide transport/ metabolism	2412	SL1344_1271	74	39	2412_SL1344_1271/pheS_Genome_SL1344	Phenylalanine--tRNA ligase alpha subunit (EC 6.1.1.20) (Phenylalanyl-tRNA synthetase alpha subunit)	pheS	E1WFK4			1.55379	0.00735226									up regulated
6	64	Amino acid/ peptide transport/ metabolism	8639	SL1344_3712	196	156	8639_SL1344_3712/gltS_Genome_SL1344	Glutamate permease	gltS	E1WDH5			0.963964	0.00797316									up regulated
16	51	Amino acid/ peptide transport/ metabolism	3163	SL1344_1267	70	27	3163_SL1344_1267/thrS_Genome_SL1344	Threonine--tRNA ligase (EC 6.1.1.3) (Threonyl-tRNA synthetase)	thrS	E1WFK0			1.18175	0.0036243	1.38675	0.000656198							up regulated
2	266	Amino acid/ peptide transport/ metabolism	1492	SL1344_4525	226	92	1492_SL1344_4525/arcA_Genome_SL1344	Global response regulator	arcA	E1WBC8					1.26795	0.000276208							up regulated
3	272	Amino acid/ peptide transport/ metabolism	9012	SL1344_1204	63	187	9012_SL1344_1204/aroQ_Genome_SL1344	Chorismate mutase	aroQ	E1WFD5					1.04031	0.00138378							up regulated
5	292	Amino acid/ peptide transport/ metabolism	4669	SL1344_3268	156	66	4669_SL1344_3268/ftsH_Genome_SL1344	ATP-dependent zinc metalloprotease FtsH (EC 3.4.24.-)	ftsH	E1WI79					0.893944	0.0104429							up regulated
8	296	Amino acid/ peptide transport/ metabolism	4271	SL1344_4056	204	23	4271_SL1344_4056/katG_Genome_SL1344	Catalase-peroxidase (CP) (EC 1.11.1.21) (Peroxidase/catalase)	katG	E1WEG2					0.987715	0.0130346							up regulated
9	210	Amino acid/ peptide transport/ metabolism	2782	SL1344_3065	146	168	2782_SL1344_3065/metK_Genome_SL1344	S-adenosylmethionine synthase (AdoMet synthase) (EC 2.5.1.6) (MAT) (Methionine adenosyltransferase)	metK	E1WHM9	0.980457	0.0107254											up regulated
12	163	Amino acid/ peptide transport/ metabolism	7931	SL1344_0167	23	163	7931_SL1344_0167/speE_Genome_SL1344	Spermidine synthase (EC 2.5.1.16) (Putrescine aminopropyltransferase) (SPDSY)	speE	E1W838	1.37357	0.00177462											up regulated
17	201	Amino acid/ peptide transport/ metabolism	3602	SL1344_2045	107	53	3602_SL1344_2045/yeeF_Genome_SL1344	Hypothetical amino acid transporter protein	yeeF	E1WH01	1.31574	0.00745086											up regulated
13	114	Amino acid/ peptide transport/ metabolism	2635	SL1344_3216	152	14	2635_SL1344_3216/tdcB_Genome_SL1344	Catabolic threonine dehydratase	tdcB	E1WI29	-3.66476	3.05302e-05	-3.04966	7.07893e-05									down regulated
14	104	Amino acid/ peptide transport/ metabolism	1866	SL1344_3215	151	189	1866_SL1344_3215/tdcC_Genome_SL1344	Threonine/serine transporter TdcC (H(+)/threonine-serine symporter)	tdcC	E1WI28	-2.92392	3.05302e-05	-2.95829	5.37603e-06									down regulated
4	3	Amino acid/ peptide transport/ metabolism	8118	SL1344_2521	118	194	8118_SL1344_2521/cadA_Genome_SL1344	Lysine decarboxylase	cadA	E1WJ35			-2.17097	1.49874e-05					1.79417	0.0063636			up regulated
1	128	Amino acid/ peptide transport/ metabolism	9667	SL1344_3081	147	207	9667_SL1344_3081/ansB_Genome_SL1344	L-asparaginase	ansB	E1WHP5			-1.13085	0.00320016									down regulated
7	154	Amino acid/ peptide transport/ metabolism	10133	SL1344_3763	197	209	10133_SL1344_3763/ivbL_Genome_SL1344	IlvBN operon attenuator peptide	ivbL	E1WDM2			-0.966959	0.03721									down regulated
10	155	Amino acid/ peptide transport/ metabolism	1324	SL1344_2498	117	218	1324_SL1344_2498/pepB_Genome_SL1344	Peptidase B (EC 3.4.11.23) (Aminopeptidase B)	pepB	E1WJ12			-0.871493	0.03721									down regulated
15	127	Amino acid/ peptide transport/ metabolism	7855	SL1344_3213	150	188	7855_SL1344_3213/tdcE_Genome_SL1344	Probable formate acetyltransferase	tdcE	E1WI26			-2.24508	0.00265305									down regulated
24	215	Carbohydrate metabolism	7000	SL1344_3449	187	174	7000_SL1344_3449/gph_Genome_SL1344	Phosphoglycolate phosphatase	gph	E1WIQ9	1.09167	0.0183534											up regulated
18	34	Carbohydrate metabolism	12027	SL1344_1131	58	121	12027_SL1344_1131/fabD_Genome_SL1344	Malonyl CoA-acyl carrier protein transacylase (EC 2.3.1.39)	fabD	E1W7M3	1.03958	0.00500128	1.17555	0.000615099									up regulated
19	68	Carbohydrate metabolism	12207	SL1344_1130	57	34	12207_SL1344_1130/fabH_Genome_SL1344	3-oxoacyl-[acyl-carrier-protein] synthase 3 (EC 2.3.1.180) (3-oxoacyl-[acyl-carrier-protein] synthase III) (Beta-ketoacyl-ACP synthase III)	fabH	E1W7M2			1.05168	0.00910203									up regulated
20	290	Carbohydrate metabolism	5899	SL1344_4062	205	185	5899_SL1344_4062/frwB_Genome_SL1344	PTS system protein IIB component 1 (Phosphotransferase enzyme ii_b component) (Ec 2.7.1.69)	frwB	E1WEG8					0.970872	0.00936954							up regulated
21	308	Carbohydrate metabolism	7993	SL1344_0750	39	182	7993_SL1344_0750/galM_Genome_SL1344	Aldose 1-epimerase (Mutarotase)	galM	E1W9R1					0.815659	0.0217746							up regulated
25	265	Carbohydrate metabolism	2159	SL1344_0910	47	96	2159_SL1344_0910/pflB_Genome_SL1344	Formate acetyltransferase 1	pflB	E1W704					1.59579	0.000237326							up regulated
28	271	Carbohydrate metabolism	6602	SL1344_1224	65	26	6602_SL1344_1224/yeaD_Genome_SL1344	Putative uncharacterized protein yeaD	yeaD	E1WFF5					1.03714	0.000843269							up regulated
26	121	Carbohydrate metabolism	6010	SL1344_1283	75	199	6010_SL1344_1283/pps_Genome_SL1344	Phosphoenolpyruvate synthase	pps	E1WFL6			-1.40164	0.000712899									down regulated
27	130	Carbohydrate metabolism	5577	SL1344_0718	37	211	5577_SL1344_0718/sucA_Genome_SL1344	2-oxoglutarate dehydrogenase E1 component	sucA	E1W9M9			-1.11836	0.00438046									down regulated
22	123	Carbohydrate metabolism	1620	SL1344_3029	145	212	1620_SL1344_3029/gcvP_Genome_SL1344	Glycine dehydrogenase [decarboxylating] (EC 1.4.4.2) (Glycine cleavage system P-protein) (Glycine decarboxylase)	gcvP	E1WHJ3			-1.26619	0.000776439									down regulated
23	129	Carbohydrate metabolism	7941	SL1344_2453	115	206	7941_SL1344_2453/gcvR_Genome_SL1344	Glycine cleavage system transcriptional repressor	gcvR	E1WCX4			-0.76708	0.00410782									down regulated
29	1	Cofactor metabolism	11280	SL1344_2008	104	82	11280_SL1344_2008/cbiD_Genome_SL1344	Putative cobalt-precorrin-6A synthase [deacetylating] (EC 2.1.1.-)	cbiD	E1WGW5							1.68645	0.000240805					up regulated
30	293	Cofactor metabolism	12298	SL1344_0778	40	186	12298_SL1344_0778/moaA_Genome_SL1344	Molybdenum cofactor biosynthesis protein A	moaA	E1W9T9					0.911792	0.0104429							up regulated
40	73	Drug transport & metabolism	9449	SL1344_0729	38	28	9449_SL1344_0729/tolA_Genome_SL1344	TolA protein	tolA	E1W9P0			0.793118	0.0129966									up regulated
41	74	Drug transport & metabolism	9321	SeKA_C0018	19	20	9321_SeKA_C0018_plasmid_pCVM29188_101	Quaternary ammonium compound-resistance protein SugE2		B4TKX4			0.928243	0.0132379									up regulated
32	274	Drug transport & metabolism	6685	SL1344_1609	90	25	6685_SL1344_1609/mppA_Genome_SL1344	Periplasmic murein peptide-binding protein MppA	mppA	E1WC09					0.974332	0.00153184							up regulated
35	277	Drug transport & metabolism	7887	SL1344_0616	35	167	7887_SL1344_0616/pagP_Genome_SL1344	Antimicrobial peptide resistance and lipid A acylation protein	pagP	E1W9C9					0.970332	0.00211841							up regulated
42	310	Drug transport & metabolism	4563	SeKA_C0017	18	64	4563_SeKA_C0017_plasmid_pCVM29188_101	Outer membrane lipoprotein blc		B3Y9L1					0.910535	0.0217746							up regulated
37	101	Drug transport & metabolism	2813	SL1344_2853	133	2	2813_SL1344_2853/prgI_Genome_SL1344	Type III secretion system apparatus	prgI	E1WAB8	-2.69114	0.000998225	-5.15515	4.8179e-09	-4.46906	4.8483e-08							down regulated
31	110	Drug transport & metabolism	6347	SL1344_2874	141	6	6347_SL1344_2874/invB_Genome_SL1344	Chaperone protein for type III secretion system effectors	invB	E1WAD9			-2.80101	5.1054e-05	-2.76022	8.03028e-05							down regulated
33	109	Drug transport & metabolism	10699	SL1344_2237	109	190	10699_SL1344_2237/ompC_Genome_SL1344	Outer membrane protein C	ompC	E1WCA8			-2.24851	3.26709e-05	-3.024	3.72532e-07							down regulated
39	108	Drug transport & metabolism	4798	SL1344_2674	124	1	4798_SL1344_2674/sopE_Genome_SL1344	Type III secretion system effector protein_invasion-associated secreted protein-by rearranging the actin cytoskeleton and disrupting tight junctions	sopE	E1WJI8			-3.87581	2.9302e-05	-3.78015	5.95513e-05							down regulated
36	103	Drug transport & metabolism	1451	SL1344_2854	134	3	1451_SL1344_2854/prgH_Genome_SL1344	Type III secretion apparatus component	prgH	E1WAB9			-4.1594	2.60123e-07	-3.60085	3.68873e-06							down regulated
34	124	Drug transport & metabolism	7540	SL1344_1663	92	203	7540_SL1344_1663/ompW_Genome_SL1344	Hypothetical outer membrane protein	ompW	E1WC63			-1.24272	0.000957272									down regulated
38	153	Drug transport & metabolism	2851	SL1344_2864	140	8	2851_SL1344_2864/sipB_Genome_SL1344	Pathogenicity island 1 Type III secretion system effector protein	sipB	E1WAC9			-1.6431	0.036469									down regulated
43	156	Drug transport & metabolism	384	pECL8_p105	11	213	384_pECL8_p105_plasmid_pEC_L8	TetA		D9Z5C3			-0.872059	0.03721									down regulated
44	137	Drug transport & metabolism	1893	SeSA_B0032	20	217	1893_SeSA_B0032_plasmid_pCVM19633_110	Tetracycline resistance protein_class A		B4TLZ2			-0.957346	0.00936762									down regulated
55	33	Energy production	7109	SL1344_1225	66	93	7109_SL1344_1225/gapA_Genome_SL1344	Glyceraldehyde 3-phosphate dehydrogenase A	gapA	E1WFF7			2.04296	0.000571284	2.36127	0.000102073							up regulated
58	23	Energy production	11482	SL1344_1390	80	36	11482_SL1344_1390/rnfB_Genome_SL1344	Electron transport complex protein RnfB	rnfB	E1WFX2			1.54968	0.000133889									up regulated
59	66	Energy production	9598	SL1344_1317	78	21	9598_SL1344_1317/ttrA_Genome_SL1344	Tetrathionate reductase subunit A	ttrA	E1WFP9			0.91021	0.00855055									up regulated
45	317	Energy production	5185	SL1344_3834	200	41	5185_SL1344_3834/atpA_Genome_SL1344	ATP synthase subunit alpha (EC 3.6.3.14) (ATP synthase F1 sector subunit alpha) (F-ATPase subunit alpha)	atpA	E1WDU3					0.878018	0.0345258							up regulated
46	276	Energy production	5488	SL1344_0609	34	89	5488_SL1344_0609/citF_Genome_SL1344	Citrate lyase alpha chain	citF	E1W9C2					1.21301	0.00202							up regulated
50	279	Energy production	9687	SL1344_1428	84	22	9687_SL1344_1428/dmsA2_Genome_SL1344	Hypothetical dimethyl sulphoxide reductase subunit	dmsA2	E1WBI0					1.35878	0.00241482							up regulated
51	286	Energy production	2070	SL1344_4279	218	86	2070_SL1344_4279/frdB_Genome_SL1344	Fumarate reductase_iron-sulfur protein	frdB	E1WF32					1.18787	0.00704866							up regulated
52	289	Energy production	12209	SL1344_4278	217	83	12209_SL1344_4278/frdC_Genome_SL1344	Fumarate reductase subunit C (Fumarate reductase 15 kDa hydrophobic protein)	frdC	E1WF31					1.38612	0.00850481							up regulated
48	283	Energy production	3625	SL1344_4238	214	81	3625_SL1344_4238/dcuB_Genome_SL1344	Anaerobic C4-dicarboxylate transporter	dcuB	E1WEZ1					1.84786	0.00612274							up regulated
56	258	Energy production	2607	SL1344_3670	192	95	2607_SL1344_3670/pmgI_Genome_SL1344	2_3-bisphosphoglycerate-independent phosphoglycerate mutase (BPG-independent PGAM) (Phosphoglyceromutase) (iPGM) (EC 5.4.2.1)	pmgI	E1WDD3					2.06735	0.000102073							up regulated
57	253	Energy production	3593	SL1344_3670	192	95	3593_SL1344_3670/pmgI_Genome_SL1344	2_3-bisphosphoglycerate-independent phosphoglycerate mutase (BPG-independent PGAM) (Phosphoglyceromutase) (iPGM) (EC 5.4.2.1)	pmgI	E1WDD3					1.65385	5.30869e-05							up regulated
54	299	Energy production	1172	SL1344_4237	213	85	1172_SL1344_4237/fumB_Genome_SL1344	Fumarate hydratase class I	fumB	E1WEZ0					1.19233	0.0169543							up regulated
53	240	Energy production	7634	SL1344_4277	216	88	7634_SL1344_4277/frdD_Genome_SL1344	Fumarate reductase subunit D (Fumarate reductase 13 kDa hydrophobic protein)	frdD	E1WF30	-1.03228	0.00507155			1.0438	0.00339157							down regulated
49	239	Energy production	8595	SL1344_0902	46	87	8595_SL1344_0902/dmsA_Genome_SL1344	Anaerobic dimethyl sulfoxide reductase chain A	dmsA	E1W6Z6	-1.2482	0.00421906											down regulated
47	144	Energy production	1561	SL1344_2912	142	215	1561_SL1344_2912/cysC_Genome_SL1344	Adenylyl-sulfate kinase (EC 2.7.1.25) (APS kinase) (ATP adenosine-5'-phosphosulfate 3'-phosphotransferase) (Adenosine-5'-phosphosulfate kinase)	cysC	E1WAH7			-0.670618	0.0141267									down regulated
60	320	Lipid metabolism	9120	SL1344_0233	31	30	9120_SL1344_0233/accA_Genome_SL1344	Acetyl-coenzyme A carboxylase carboxyl transferase subunit alpha (ACCase subunit alpha) (Acetyl-CoA carboxylase carboxyltransferase subunit alpha) (EC 6.4.1.2)	accA	E1W8A4					0.739677	0.0430671							up regulated
61	96	Lipid metabolism	12467	SL1344_1134	59	173	12467_SL1344_1134/fabF_Genome_SL1344	3-oxoacyl-[acyl-carrier-protein] synthase 2 (EC 2.3.1.179)	fabF	E1WF66	0.901771	0.0110884	0.760229	0.0354872									up regulated
64	224	Lipid metabolism	10308	SL1344_0229	30	177	10308_SL1344_0229/lpxA_Genome_SL1344	Acyl-[acyl-carrier-protein]--UDP-N-acetylglucosamine O-acyltransferase (UDP-N-acetylglucosamine acyltransferase) (EC 2.3.1.129)	lpxA	E1W8A0	1.01418	0.0386372											up regulated
65	318	Lipid metabolism	6428	SL1344_0227	29	29	6428_SL1344_0227/lpxD_Genome_SL1344	UDP-3-O-(3-hydroxymyristoyl)glucosamine N-acyltransferase (UDP-3-O-(3-OHC14)-GlcN N-acyltransferase) (EC 2.3.1.191)	lpxD	E1W898					0.847573	0.0404704							up regulated
62	112	Lipid metabolism	5374	SL1344_2253	111	17	5374_SL1344_2253/glpA_Genome_SL1344	Anaerobic glycerol-3-phosphate dehydrogenase subunit A	glpA	E1WCC4			-1.44785	5.97207e-05									down regulated
63	245	Lipid metabolism	6161	SL1344_2255	112	201	6161_SL1344_2255/glpC_Genome_SL1344	Anaerobic glycerol-3-phosphate dehydrogenase subunit C	glpC	E1WCC6	-0.958844	0.0213401											down regulated
66	42	Nucleotide metabolism	8643	SL1344_0917	50	147	8643_SL1344_0917/cmk_Genome_SL1344	Cytidylate kinase (CK) (EC 2.7.4.25) (Cytidine monophosphate kinase)	cmk	E1W711	1.09738	0.0271336	1.43312	0.00152883	1.23948	0.0104429							up regulated
69	20	Nucleotide metabolism	5268	SL1344_1312	77	108	5268_SL1344_1312/pykF_Genome_SL1344	Pyruvate kinase (EC 2.7.1.40)	pykF	E1WFP4	1.46062	0.00368976	1.84214	7.00277e-05	2.18424	7.62961e-06							up regulated
70	77	Nucleotide metabolism	4804	SL1344_3955	202	78	4804_SL1344_3955/typA_Genome_SL1344	GTP-binding protein	typA	E1WE62	1.46326	0.00368976	1.12827	0.0159733									up regulated
67	159	Nucleotide metabolism	10804	SL1344_0806	41	226	10804_SL1344_0806/dps_Genome_SL1344	DNA protection during starvation protein (EC 1.16.-.-)	dps	E1W9W7			-0.903009	0.0406216									down regulated
68	71	Nucleotide metabolism	12105	SL1344_4406	223	37	12105_SL1344_4406/holC_Genome_SL1344	DNA polymerase III_chi subunit	holC	E1WB10			0.955653	0.0113378									up regulated
71	207	Plasmid	4371	pO103_86	14	56	4371_pO103_86_plasmid_pAPEC-O103-ColBM	DHFRI (DfrA1) (DhfrI) (Dihydrofolate reductase) (Dihydrofolate reductase I) (Dihydrofolate reductase type 1) (Dihydrofolate reductase type I DhfrA1) (Trimethoprim resistance protein) (Trimethoprim-resistant dihydrofolate reductase)		Q79IE7	0.880457	0.00922679											up regulated
72	225	Plasmid	4317	O2ColV16	4	58	4317_O2ColV16_plasmid_pAPEC-O2-ColV	Putative uncharacterized protein		Q3L7J0	0.900176	0.0386372											up regulated
73	233	Plasmid	4653	pECL8_p123	12	59	4653_pECL8_p123_plasmid_pEC_L8	UgpC		D9Z5D9	0.798861	0.0486305											up regulated
74	230	Plasmid	4329	pecB24_p10	9	60	4329_pecB24_p10_plasmid_pEC_B24	TraF		D9Z4V1	0.804406	0.0443819											up regulated
76	227	Plasmid	4275	pEFER_0042	13	62	4275_pEFER_0042_plasmid_pEFER	Putative bacterial regulatory protein of the arsR family		B7L3U7	0.93581	0.0433625											up regulated
79	232	Plasmid	4985	p165897_007	5	75	4985_p165897_007_plasmid_p1658/97	Fimbrial protein (Fimbrial protein TraA (Pilin)) (Pilin) (TraA)		Q7B3W8	1.22024	0.0484835											up regulated
75	217	Plasmid	4162	EcSMS35_A0057	1	61	4162_EcSMS35_A0057_plasmid_pSMS35_130	Putative uncharacterized protein		B1LRN8	0.849	0.0216477			0.853671	0.0218622							up regulated
77	314	Plasmid	4841	pEC14_85	8	63	4841_pEC14_85_plasmid_pEC14_114	IncF plasmid conjugative transfer pilus assembly protein TraL (TraL)		C8CGP9					0.972896	0.0226431							up regulated
78	322	Plasmid	4740	pOLA52_68	16	67	4740_pOLA52_68_plasmid_pOLA52	Transcriptional regulator		B0ZE20					0.982556	0.043978							up regulated
80	305	Plasmid	5677	SCV49	17	148	5677_SCV49_plasmid_pSCV50	Integrase-like protein Y4LS		Q5J483					1.37097	0.0217746							up regulated
81	82	Plasmid	10746	pOLA52_15	15	165	10746_pOLA52_15_plasmid_pOLA52	EAL-domain protein		B0ZDW9			0.856456	0.0209489									up regulated
82	147	Plasmid	7736	pECL46p029	10	219	7736_pECL46p029_plasmid_pEC_L46	BASY0020 (Putative uncharacterized protein)		C7S9Y7			-1.01019	0.0196762									down regulated
83	226	Replication	4713	SL1344_1765	93	162	4713_SL1344_1765/ftsI2_Genome_SL1344	Penicillin-binding protein	ftsI2	E1WG73	0.838525	0.0423374											up regulated
84	49	Replication	11342	SL1344_4325	220	133	11342_SL1344_4325/priB_Genome_SL1344	Primosomal replication protein n	priB	E1WAS7	1.68564	0.00745086	1.7361	0.00356677									up regulated
85	69	Stress Response	3942	SL1344_3615	191	99	3942_SL1344_3615/cspA_Genome_SL1344	Cold shock protein	cspA	E1WD78			1.76487	0.00977425	2.54272	0.000177192							up regulated
89	231	Stress Response	4818	SL1344_2973	144	74	4818_SL1344_2973/ptr_Genome_SL1344	Protease III (Pitrilysin)	ptr	E1WAN8	0.984205	0.0443819											up regulated
87	288	Stress Response	8927	SL1344_0226	28	130	8927_SL1344_0226/hlpA_Genome_SL1344	Chaperone protein skp	hlpA	E1W897					1.11448	0.00750374							up regulated
90	282	Stress Response	6631	SL1344_1011	53	24	6631_SL1344_1011/sulA_Genome_SL1344	Cell division inhibitor SulA	sulA	E1W7A3					1.06856	0.00576918							up regulated
88	83	Stress Response	6773	SL1344_3465	188	164	6773_SL1344_3465/hslO_Genome_SL1344	33 kDa chaperonin (Heat shock protein 33 homolog)	hslO	E1WIS5			0.887945	0.021786									up regulated
86	133	Stress Response	5932	SL1344_1766	94	84	5932_SL1344_1766/cspC_Genome_SL1344	Cold shock-like protein CspC	cspC	E1WG74			-1.29249	0.00477121									down regulated
91	136	Stress Response	10752	SL1344_1582	88	227	10752_SL1344_1582/ynaF_Genome_SL1344	Putative uncharacterized protein ynaF	ynaF	E1WBY3	-1.34473	0.0102052	-1.34384	0.00790199									down regulated
92	120	Surface structures	4001	SL1344_1850	97	192	4001_SL1344_1850/cheZ_Genome_SL1344	Protein phosphatase CheZ (EC 3.1.3.-) (Chemotaxis protein CheZ)	cheZ	E1WGF6			-1.51826	0.000631681	-1.38621	0.00255909							down regulated
94	105	Surface structures	10661	SL1344_1889	99	12	10661_SL1344_1889/fliD_Genome_SL1344	Flagellar hook associated protein (FliD)	fliD	E1WGJ6			-2.38033	8.79631e-06	-2.51335	3.68873e-06							down regulated
98	107	Surface structures	6652	SL1344_1890	100	191	6652_SL1344_1890/fliS_Genome_SL1344	Flagellar protein FliS	fliS	E1WGJ7			-2.82539	1.49874e-05	-2.3845	0.000178149							down regulated
99	131	Surface structures	1573	SL1344_2756	126	13	1573_SL1344_2756/fljB_Genome_SL1344	Flagellin	fljB	E1WA22			-1.59148	0.00446929	-1.90076	0.000680071							down regulated
93	138	Surface structures	8549	SL1344_1120	54	204	8549_SL1344_1120/flgK_Genome_SL1344	Flagellar hook-associated protein 1	flgK	E1W7L2			-0.861255	0.00939141									down regulated
97	157	Surface structures	4571	SL1344_1905	103	193	4571_SL1344_1905/fliM_Genome_SL1344	Flagellar motor switch protein FliM	fliM	E1WGL2			-0.955401	0.0372381									down regulated
95	340	Surface structures	11603	SL1344_1901	101	222	11603_SL1344_1901/fliI_Genome_SL1344	Flagellum-specific ATP synthase	fliI	E1WGK8					-1.28598	0.00612274							down regulated
96	341	Surface structures	3061	SL1344_1902	102	198	3061_SL1344_1902/fliJ_Genome_SL1344	Flagellar biosynthesis protein	fliJ	E1WGK9					-0.750178	0.0229498							down regulated
100	323	Surface structures	4168	traC	227	68	4168_traC__plasmid_TY474p1	Conjugal transfer ATP-binding protein TraC		E8XLE7					0.973447	0.0488576							up regulated
106	16	Transcription_ ribosome structure & transilation	9443	SL1344_1268	71	140	9443_SL1344_1268/infC_Genome_SL1344	Translation initiation factor IF-3	infC	E1WFK1	1.20896	0.0278772	2.12698	3.26709e-05	2.45596	4.73481e-06							up regulated
117	7	Transcription_ ribosome structure & transilation	11126	SL1344_1269	x	141	11126_SL1344_1269/rpl35_Genome_SL1344	50S ribosomal protein L35	rpl35	E1WFK2	1.28252	0.0127915	2.42124	4.16205e-06	2.14934	2.31926e-05							up regulated
141	10	Transcription_ ribosome structure & transilation	4730	SL1344_3693	193	142	4730_SL1344_3693/rpmG_Genome_SL1344	50S ribosomal protein L33	rpmG	E1WDF6	1.24484	0.00421906	1.84758	1.44903e-05	1.45598	0.000371474							up regulated
142	19	Transcription_ ribosome structure & transilation	10582	SL1344_3806	198	102	10582_SL1344_3806/rpmH_Genome_SL1344	50S ribosomal protein L34	rpmH	E1WDR5	1.67755	0.00595344	2.29743	6.27035e-05	1.48023	0.0170944							up regulated
161	8	Transcription_ ribosome structure & transilation	7544	SL1344_0044	21	101	7544_SL1344_0044/rpsT_Genome_SL1344	30S ribosomal protein S20	rpsT	E1W7R7	1.40126	0.00421906	2.21616	5.37603e-06	1.48282	0.00147366							up regulated
137	17	Transcription_ ribosome structure & transilation	5339	SL1344_3275	158	109	5339_SL1344_3275/rpmA_Genome_SL1344	50S ribosomal protein L27	rpmA	E1WI86	1.9177	0.00177462	2.26658	3.71617e-05	1.89795	0.000535836							up regulated
101	28	Transcription_ ribosome structure & transilation	11299	SL1344_3253	153	103	11299_SL1344_3253/deaD_Genome_SL1344	ATP-dependent RNA helicase (Dead-box protein)	deaD	E1WI64	2.06657	0.000234437	1.74993	0.000320907									up regulated
110	39	Transcription_ ribosome structure & transilation	6192	SL1344_3382	163	48	6192_SL1344_3382/pez_Genome_SL1344	DNA-directed RNA polymerase subunit alpha (RNAP subunit alpha) (EC 2.7.7.6) (RNA polymerase subunit alpha) (Transcriptase subunit alpha)	pez	E1WIJ2	1.15226	0.00922679	1.35801	0.00109729									up regulated
113	57	Transcription_ ribosome structure & transilation	11264	SL1344_3391	170	113	11264_SL1344_3391/rl18_Genome_SL1344	50S ribosomal protein L18	rl18	E1WIK1	2.12153	0.00513286	1.96018	0.00691659									up regulated
119	60	Transcription_ ribosome structure & transilation	8983	SL1344_3404	180	100	8983_SL1344_3404/rplB_Genome_SL1344	50S ribosomal protein L2	rplB	E1WIL4	2.32635	0.00431641	2.0859	0.00752609									up regulated
120	89	Transcription_ ribosome structure & transilation	3974	SL1344_3407	183	105	3974_SL1344_3407/rplC_Genome_SL1344	50S ribosomal protein L3	rplC	E1WIL7	2.46713	0.00648107	2.00187	0.0262713									up regulated
121	81	Transcription_ ribosome structure & transilation	3704	SL1344_3406	182	139	3704_SL1344_3406/rplD_Genome_SL1344	50S ribosomal protein L4	rplD	E1WIL6	2.14128	0.00464327	1.73227	0.019831									up regulated
122	27	Transcription_ ribosome structure & transilation	8555	SL1344_3395	173	115	8555_SL1344_3395/rplE_Genome_SL1344	50S ribosomal protein L5	rplE	E1WIK5	1.89984	0.00368976	2.12268	0.000320907									up regulated
126	24	Transcription_ ribosome structure & transilation	9231	SL1344_4088	208	112	9231_SL1344_4088/rplK_Genome_SL1344	50S ribosomal protein L11	rplK	E1WEJ3	1.68881	0.00558875	2.16162	0.0001374									up regulated
128	30	Transcription_ ribosome structure & transilation	5101	SL1344_3317	161	137	5101_SL1344_3317/rplM_Genome_SL1344	50S ribosomal protein L13	rplM	E1WIC8	1.76163	0.00368976	1.91946	0.000344047									up regulated
129	84	Transcription_ ribosome structure & transilation	1311	SL1344_3397	175	107	1311_SL1344_3397/rplN_Genome_SL1344	50S ribosomal protein L14	rplN	E1WIK7	1.87324	0.00745086	1.56197	0.0244316									up regulated
131	15	Transcription_ ribosome structure & transilation	8788	SL1344_3381	162	134	8788_SL1344_3381/rplQ_Genome_SL1344	50S ribosomal protein L17	rplQ	E1WIJ1	1.58232	0.00177462	1.91664	2.88589e-05									up regulated
134	98	Transcription_ ribosome structure & transilation	3927	SL1344_3405	181	138	3927_SL1344_3405/rplW_Genome_SL1344	50S ribosomal protein L23	rplW	E1WIL5	2.16552	0.0127915	1.84653	0.036469									up regulated
135	47	Transcription_ ribosome structure & transilation	12367	SL1344_3396	174	136	12367_SL1344_3396/rplX_Genome_SL1344	50S ribosomal protein L24	rplX	E1WIK6	1.74819	0.00421906	1.67736	0.00356677									up regulated
136	67	Transcription_ ribosome structure & transilation	4249	SL1344_2201	108	127	4249_SL1344_2201/rplY_Genome_SL1344	50S ribosomal protein L25	rplY	E1WHF7	1.23186	0.0213401	1.32552	0.00886548									up regulated
147	48	Transcription_ ribosome structure & transilation	9400	SL1344_0918	51	45	9400_SL1344_0918/rpsA_Genome_SL1344	30S ribosomal protein S1	rpsA	E1W712	0.697043	0.0229304	0.833326	0.00356677									up regulated
148	78	Transcription_ ribosome structure & transilation	12100	SL1344_0217	26	33	12100_SL1344_0217/rpsB_Genome_SL1344	30S ribosomal protein S2	rpsB	E1W888	1.11366	0.00745086	0.96864	0.0181995									up regulated
149	97	Transcription_ ribosome structure & transilation	10926	SL1344_3401	177	117	10926_SL1344_3401/rpsC_Genome_SL1344	30S ribosomal protein S3	rpsC	E1WIL1	1.98999	0.00796246	1.59314	0.036469									up regulated
150	59	Transcription_ ribosome structure & transilation	1787	SL1344_3383	164	143	1787_SL1344_3383/rpsD_Genome_SL1344	30S ribosomal protein S4	rpsD	E1WIJ3	1.93867	0.00421906	1.73409	0.00735226									up regulated
151	43	Transcription_ ribosome structure & transilation	10772	SL1344_3390	169	132	10772_SL1344_3390/rpsE_Genome_SL1344	30S ribosomal protein S5	rpsE	E1WIK0	1.64431	0.00368976	1.60299	0.00176611									up regulated
152	29	Transcription_ ribosome structure & transilation	9299	SL1344_3414	186	111	9299_SL1344_3414/rpsG_Genome_SL1344	30S ribosomal protein S7	rpsG	E1WIM4	2.04011	0.00368976	2.25133	0.000320907									up regulated
153	32	Transcription_ ribosome structure & transilation	3057	SL1344_3393	172	106	3057_SL1344_3393/rpsH_Genome_SL1344	30S ribosomal protein S8	rpsH	E1WIK3	1.84191	0.00368976	1.98527	0.000571284									up regulated
154	31	Transcription_ ribosome structure & transilation	8078	SL1344_3316	160	145	8078_SL1344_3316/rpsI_Genome_SL1344	30S ribosomal protein S9	rpsI	E1WIC7	1.5198	0.0053495	1.78105	0.000440671									up regulated
155	35	Transcription_ ribosome structure & transilation	10420	SL1344_3408	184	110	10420_SL1344_3408/rpsJ_Genome_SL1344	30S ribosomal protein S10	rpsJ	E1WIL8	2.02443	0.00463538	2.20321	0.000888625									up regulated
156	22	Transcription_ ribosome structure & transilation	10972	SL1344_3384	165	114	10972_SL1344_3384/rpsK_Genome_SL1344	30S ribosomal protein S11	rpsK	E1WIJ4	1.952	0.00177462	2.07776	0.000132256									up regulated
157	38	Transcription_ ribosome structure & transilation	3590	SL1344_3385	166	118	3590_SL1344_3385/rpsM_Genome_SL1344	30S ribosomal protein S13	rpsM	E1WIJ5	1.73513	0.00745086	1.96248	0.00109729									up regulated
159	65	Transcription_ ribosome structure & transilation	3135	SL1344_4326	221	104	3135_SL1344_4326/rpsR_Genome_SL1344	30S ribosomal protein S18	rpsR	E1WAS8	2.30001	0.00368976	1.95009	0.00800581									up regulated
115	9	Transcription_ ribosome structure & transilation	6502	SL1344_1270	73	38	6502_SL1344_1270/rpl20_Genome_SL1344	50S ribosomal protein L20	rpl20	E1WFK3			1.80108	1.44903e-05	1.61276	7.62896e-05							up regulated
138	25	Transcription_ ribosome structure & transilation	985	SL1344_3694	194	135	985_SL1344_3694/rpmB_Genome_SL1344	50S ribosomal protein L28	rpmB	E1WDF7			1.92808	0.000237712	1.37618	0.0160201							up regulated
103	111	Transcription_ ribosome structure & transilation	7159	SL1344_2847	131	18	7159_SL1344_2847/hilC_Genome_SL1344	Transcriptional regulator sirC	hilC	E1WAB2			-1.84169	5.35405e-05	-2.18733	5.14645e-06							down regulated
104	115	Transcription_ ribosome structure & transilation	4789	SL1344_2855	135	19	4789_SL1344_2855/hilD_Genome_SL1344	Transcriptional regulator hilD	hilD	E1WAC0			-2.07965	9.85624e-05	-2.12988	9.76984e-05							down regulated
162	113	Transcription_ ribosome structure & transilation	8374	SL1344_2846	x	4	8374_SL1344_2846/sprB_Genome_SL1344	AraC-family transcriptional regulator	sprB	E1WAB1			-1.82985	7.00277e-05	-1.86266	7.62896e-05							down regulated
102	61	Transcription_ ribosome structure & transilation	3461	SL1344_3413	185	122	3461_SL1344_3413/fusA_Genome_SL1344	Elongation factor G (EF-G)	fusA	E1WIM3			1.74075	0.0075587									up regulated
105	99	Transcription_ ribosome structure & transilation	433	SL1344_0891	44	146	433_SL1344_0891/infA_Genome_SL1344	Translation initiation factor IF-1	infA	E1W6Y5			1.4559	0.0376514									up regulated
108	95	Transcription_ ribosome structure & transilation	12058	SL1344_3260	155	35	12058_SL1344_3260/nusA_Genome_SL1344	Transcription termination/antitermination L factor	nusA	E1WI71			1.1465	0.0354588									up regulated
109	87	Transcription_ ribosome structure & transilation	5418	SL1344_4087	207	159	5418_SL1344_4087/nusG_Genome_SL1344	Transcription antitermination protein nusG	nusG	E1WEJ2			0.748283	0.0258406									up regulated
111	63	Transcription_ ribosome structure & transilation	6894	SL1344_0399	32	52	6894_SL1344_0399/queA_Genome_SL1344	S-adenosylmethionine:tRNA ribosyltransferase-isomerase (EC 5.-.-.-) (Queuosine biosynthesis protein QueA)	queA	E1W8R5			1.13647	0.00764151									up regulated
116	37	Transcription_ ribosome structure & transilation	7880	SL1344_1128	56	125	7880_SL1344_1128/rpl32_Genome_SL1344	50S ribosomal protein L32	rpl32	E1W7M0			1.79522	0.00108457									up regulated
118	45	Transcription_ ribosome structure & transilation	4179	SL1344_4089	209	49	4179_SL1344_4089/rplA_Genome_SL1344	50S ribosomal protein L1	rplA	E1WEJ4			1.61577	0.00313582									up regulated
123	41	Transcription_ ribosome structure & transilation	1576	SL1344_3392	171	77	1576_SL1344_3392/rplF_Genome_SL1344	50S ribosomal protein L6	rplF	E1WIK2			1.75239	0.00138547									up regulated
124	90	Transcription_ ribosome structure & transilation	8393	SL1344_4327	222	46	8393_SL1344_4327/rplI_Genome_SL1344	50S ribosomal protein L9	rplI	E1WAS9			0.800617	0.0306822									up regulated
130	85	Transcription_ ribosome structure & transilation	7304	SL1344_3400	176	116	7304_SL1344_3400/rplP_Genome_SL1344	50S ribosomal protein L16	rplP	E1WIL0			1.82496	0.0247275									up regulated
132	14	Transcription_ ribosome structure & transilation	8820	SL1344_3276	159	129	8820_SL1344_3276/rplU_Genome_SL1344	50S ribosomal protein L21	rplU	E1WI87			1.4961	2.88368e-05									up regulated
139	88	Transcription_ ribosome structure & transilation	12422	SL1344_3389	168	120	12422_SL1344_3389/rpmD_Genome_SL1344	50S ribosomal protein L30	rpmD	E1WIJ9			1.06619	0.0262713									up regulated
140	76	Transcription_ ribosome structure & transilation	7565	SL1344_4045	203	175	7565_SL1344_4045/rpmE_Genome_SL1344	50S ribosomal protein L31	rpmE	E1WEF1			0.942122	0.0139356									up regulated
143	92	Transcription_ ribosome structure & transilation	2804	SL1344_3386	167	80	2804_SL1344_3386/rpmJb_Genome_SL1344	50S ribosomal protein L36 2	rpmJb	E1WIJ6			1.47008	0.0337537									up regulated
144	56	Transcription_ ribosome structure & transilation	11915	SL1344_4092	212	126	11915_SL1344_4092/rpoB_Genome_SL1344	DNA-directed RNA polymerase subunit beta (RNAP subunit beta) (EC 2.7.7.6) (RNA polymerase subunit beta) (Transcriptase subunit beta)	rpoB	E1WEJ7			1.34729	0.00647981									up regulated
158	91	Transcription_ ribosome structure & transilation	8083	SL1344_3256	154	31	8083_SL1344_3256/rpsO_Genome_SL1344	30S ribosomal protein S15	rpsO	E1WI67			0.87375	0.0313481									up regulated
160	94	Transcription_ ribosome structure & transilation	2301	SL1344_3403	179	119	2301_SL1344_3403/rpsS_Genome_SL1344	30S ribosomal protein S19	rpsS	E1WIL3			2.3305	0.0352361									up regulated
164	80	Transcription_ ribosome structure & transilation	3091	SL1344_2647	122	47	3091_SL1344_2647/trmD_Genome_SL1344	tRNA (guanine-N(1)-)-methyltransferase (EC 2.1.1.228) (M1G-methyltransferase) (tRNA [GM37] methyltransferase)	trmD	E1WJG1			1.08782	0.0194756									up regulated
112	313	Transcription_ ribosome structure & transilation	9323	SL1344_3874	201	32	9323_SL1344_3874/rhlB_Genome_SL1344	ATP-dependent RNA helicase rhlB (EC 3.6.4.13)	rhlB	E1WDY1					0.837954	0.0223103							up regulated
163	264	Transcription_ ribosome structure & transilation	6646	SL1344_1514	86	97	6646_SL1344_1514/steA_Genome_SL1344	Type III secretion system effector protein	steA	E1WBR4					2.10795	0.000236038							up regulated
114	172	Transcription_ ribosome structure & transilation	9818	SL1344_1001	52	69	9818_SL1344_1001/rlmL_Genome_SL1344	Ribosomal RNA large subunit methyltransferase L (EC 2.1.1.173) (23S rRNA m2G2445 methyltransferase) (rRNA (guanine-N(2)-)-methyltransferase RlmL)	rlmL	E1W793	1.16532	0.00368976											up regulated
125	205	Transcription_ ribosome structure & transilation	5417	SL1344_4090	210	44	5417_SL1344_4090/rplJ_Genome_SL1344	50S ribosomal protein L10	rplJ	E1WEJ5	1.23924	0.00882096											up regulated
127	195	Transcription_ ribosome structure & transilation	8465	SL1344_4091	211	124	8465_SL1344_4091/rplL_Genome_SL1344	50S ribosomal protein L7/L12	rplL	E1WEJ6	1.48767	0.00648107											up regulated
133	206	Transcription_ ribosome structure & transilation	5641	SL1344_3402	178	123	5641_SL1344_3402/rplV_Genome_SL1344	50S ribosomal protein L22	rplV	E1WIL2	1.88659	0.00922679											up regulated
145	219	Transcription_ ribosome structure & transilation	10137	SL1344_3707	195	176	10137_SL1344_3707/rpoZ_Genome_SL1344	DNA-directed RNA polymerase subunit omega (RNAP omega subunit) (EC 2.7.7.6) (RNA polymerase omega subunit) (Transcriptase subunit omega)	rpoZ	E1WDH0	1.27405	0.0268688											up regulated
146	199	Transcription_ ribosome structure & transilation	6076	SL1344_2649	123	178	6076_SL1344_2649/rps16_Genome_SL1344	30S ribosomal protein S16	rps16	E1WJG3	1.05355	0.00745086											up regulated
165	203	Transcription_ ribosome structure & transilation	9993	SL1344_0912	49	169	9993_SL1344_0912/ycaO_Genome_SL1344	Putative uncharacterized protein ycaO	ycaO	E1W706	0.874646	0.00833453											up regulated
166	214	Transcription_ ribosome structure & transilation	4195	SL1344_3270	157	43	4195_SL1344_3270/yhbY_Genome_SL1344	Putative uncharacterized protein yhbY	yhbY	E1WI81	1.15665	0.0143882											up regulated
107	238	Transcription_ ribosome structure & transilation	6021	SL1344_3482	189	200	6021_SL1344_3482/malT_Genome_SL1344	HTH-type transcriptional regulator malT (ATP-dependent transcriptional activator malT)	malT	E1WIU2	-1.07635	0.00368976											down regulated
182	53	Unknown	7380	SL1344_0441	33	144	7380_SL1344_0441/tig_Genome_SL1344	Trigger factor (TF) (EC 5.2.1.8) (PPIase)	tig	E1W8V7	1.60663	0.00421906	1.5056	0.00420781	1.47955	0.00700592							up regulated
168	54	Unknown	11201	SL1344_1415	83	155	11201_SL1344_1415/asr_Genome_SL1344	Acid shock protein	asr	E1WBG7	0.943695	0.00862166	0.97658	0.0042863	2.17554	4.2821e-08							up regulated
210	5	Unknown	5076	SL1344_1190	62	98	5076_SL1344_1190_Genome_SL1344	Hypothetical lipoprotein		E1WFC1	1.37753	0.00368976	2.73231	5.83521e-08	2.94113	2.04344e-08							up regulated
214	11	Unknown	326	SL1344_1568	87	153	326_SL1344_1568_Genome_SL1344	Possible methyltransferase		E1WBW9	1.12697	0.0107254	1.82926	2.38775e-05	1.73752	5.95513e-05							up regulated
211	36	Unknown	8977	SL1344_0892	45	128	8977_SL1344_0892_Genome_SL1344	Inner membrane protein (Fragment)		E1W6Y6			1.21536	0.000970552	0.961824	0.0170944							up regulated
180	40	Unknown	4699	SL1344_1377	79	149	4699_SL1344_1377/slyB_Genome_SL1344	Outer membrane lipoprotein SlyB	slyB	E1WFV9			1.72746	0.00138547	2.03572	0.000219312							up regulated
188	79	Unknown	5805	SL1344_0879	43	42	5805_SL1344_0879/ybjX_Genome_SL1344	Hypothetical virK protein	ybjX	E1W6X3			0.74902	0.0186693	0.75983	0.0217746							up regulated
183	62	Unknown	8819	SL1344_2764	127	72	8819_SL1344_2764/virK_Genome_SL1344	Virulence protein	virK	E1WA30			0.815475	0.00764151	1.11921	0.000219609							up regulated
192	44	Unknown	5697	SL1344_1396	82	70	5697_SL1344_1396/ydgA_Genome_SL1344	Putative uncharacterized protein ydgA	ydgA	E1WFX8			1.06299	0.0025491	0.902508	0.0175726							up regulated
171	256	Unknown	4831	SL1344_0911	48	94	4831_SL1344_0911/focA_Genome_SL1344	Probable formate transporter (Formate channel)	focA	E1W705					1.68991	7.62896e-05							up regulated
167	287	Unknown	2990	SL1344_0090	22	91	2990_SL1344_0090/apaG_Genome_SL1344	Protein ApaG	apaG	E1W7W2					0.887347	0.00738873							up regulated
176	284	Unknown	6522	SL1344_2765	128	181	6522_SL1344_2765/mig-14_Genome_SL1344	Hypothetical transcriptional regulator	mig-14	E1WA31					1.02313	0.00627609							up regulated
178	294	Unknown	4819	SL1344_1185	60	179	4819_SL1344_1185/pliC_Genome_SL1344	Hypothetical secreted protein	pliC	E1WFB6					1.72862	0.0107094							up regulated
185	304	Unknown	8102	SL1344_0225	27	171	8102_SL1344_0225/yaeT_Genome_SL1344	Outer membrane protein assembly factor YaeT	yaeT	E1W896					1.3636	0.0191618							up regulated
194	251	Unknown	1220	SL1344_1301	76	184	1220_SL1344_1301/ydiH_Genome_SL1344	Putative uncharacterized protein ydiH	ydiH	E1WFN3					1.22702	2.31926e-05							up regulated
197	309	Unknown	4557	SL1344_1216	64	65	4557_SL1344_1216/yeaL_Genome_SL1344	UPF0756 membrane protein YeaL	yeaL	E1WFE7					0.951017	0.0217746							up regulated
198	316	Unknown	7922	SL1344_1815	96	157	7922_SL1344_1815/yebF_Genome_SL1344	Protein yebF	yebF	E1WGC1					0.903377	0.0264533							up regulated
203	315	Unknown	6862	SL1344_3613	190	158	6862_SL1344_3613/yiaF_Genome_SL1344	Putative uncharacterized protein yiaF	yiaF	E1WD76					0.80606	0.0250027							up regulated
205	263	Unknown	1518	SL1344_4493	225	90	1518_SL1344_4493/yjjI_Genome_SL1344	Putative uncharacterized protein yjjI	yjjI	E1WB96					1.40235	0.000228225							up regulated
206	298	Unknown	5791	SL1344_1769	95	160	5791_SL1344_1769/yobG_Genome_SL1344	Protein mgrB	yobG	E1WG77					1.04334	0.0169543							up regulated
212	321	Unknown	9784	SL1344_3808	199	131	9784_SL1344_3808_Genome_SL1344	Putative membrane protein insertion efficiency factor		E1WDR7					0.937834	0.0437663							up regulated
213	295	Unknown	1441	SL1344_2697	125	150	1441_SL1344_2697_Genome_SL1344	Predicted bacteriophage protein		E1WJL1					1.2197	0.0115164							up regulated
215	281	Unknown	6015	SL1344_1189	61	154	6015_SL1344_1189_Genome_SL1344	Hypothetical cytochrome		E1WFC0					1.15276	0.00472838							up regulated
217	275	Unknown	5530	SL1344_1602	89	180	5530_SL1344_1602_Genome_SL1344	Putative uncharacterized protein		E1WC02					1.43338	0.0015689							up regulated
218	319	Unknown	6619	SL1344_2310	113	183	6619_SL1344_2310_Genome_SL1344	Hypothetical transketolase N-terminal section		E1WCI1					0.927358	0.0408299							up regulated
177	2	Unknown	9327	SL1344_2015	105	197	9327_SL1344_2015/pduB_Genome_SL1344	Hypothetical propanediol utilization protein PduB	pduB	E1WGX2							1.99061	0.0496991					up regulated
174	192	Unknown	4373	SL1344_2826	129	57	4373_SL1344_2826/hycH_Genome_SL1344	Formate hydrogenlyase maturation protein	hycH	E1WA91	1.22565	0.00573772											up regulated
179	222	Unknown	2458	SL1344_4488	224	55	2458_SL1344_4488/prfC_Genome_SL1344	Peptide chain release factor 3 (RF-3)	prfC	E1WB91	0.663285	0.0288214											up regulated
170	167	Unknown	7859	SL1344_4271	215	172	7859_SL1344_4271/efp_Genome_SL1344	Elongation factor P (EF-P)	efp	E1WF24	1.09585	0.00264351											up regulated
199	178	Unknown	4538	SL1344_2349	114	73	4538_SL1344_2349/yfcL_Genome_SL1344	Putative uncharacterized protein yfcL	yfcL	E1WCM0	1.28367	0.00368976											up regulated
190	229	Unknown	4441	SL1344_1659	91	50	4441_SL1344_1659/yciG_Genome_SL1344	Putative uncharacterized protein yciG	yciG	E1WC59	0.889673	0.0443819											up regulated
208	223	Unknown	9297	EcSMS35_A0155	2	54	9297_EcSMS35_A0155_plasmid_pSMS35_130	Putative uncharacterized protein		B1LRX8	0.821328	0.0309344											up regulated
209	4	Unknown	4649	p165897_016	6	76	4649_p165897_016_plasmid_p1658/97	Putative conjugal transfer protein TraR (TraR) (Uncharacterized protein)		Q7B3W2	1.33728	0.00343234							1.16277	0.0500006			up regulated
216	228	Unknown	4378	HCM1.257c	3	161	4378_HCM1.257c_plasmid_pHCM1	Puatative periplasmic protein		Q935H3	0.951877	0.0443819											up regulated
181	86	Unknown	11480	SL1344_1244	67	170	11480_SL1344_1244/STnc1640_Genome_SL1344	Putative uncharacterized protein	STnc1640	E1WFH6			0.912905	0.02514									up regulated
189	26	Unknown	3736	SL1344_1127	55	79	3736_SL1344_1127/yceD_Genome_SL1344	Putative uncharacterized protein yceD	yceD	E1W7L9			1.23974	0.000316689									up regulated
191	70	Unknown	7914	SL1344_1439	85	152	7914_SL1344_1439/ydfZ_Genome_SL1344	Putative uncharacterized protein ydfZ	ydfZ	E1WBJ1			1.23601	0.0101847									up regulated
193	75	Unknown	417	SL1344_1393	81	71	417_SL1344_1393/ydgT_Genome_SL1344	Putative uncharacterized protein ydgT	ydgT	E1WFX5			1.68867	0.0134862									up regulated
195	100	Unknown	8633	SL1344_1262	69	151	8633_SL1344_1262/ydiY_Genome_SL1344	Hypothetical outer membrane protein	ydiY	E1WFJ4			1.02715	0.0445494									up regulated
196	52	Unknown	282	SL1344_1255	68	51	282_SL1344_1255/ydjN_Genome_SL1344	Hypothetical sodium:dicarboxylate symporter	ydjN	E1WFI7			2.03956	0.00420781									up regulated
207	339	Unknown	9864	SL1344_3112	148	11	9864_SL1344_3112_Genome_SL1344	Putative uncharacterized protein		E1WHS6					-1.42353	0.00449226							down regulated
172	116	Unknown	1341	SL1344_2251	110	16	1341_SL1344_2251/glpQ_Genome_SL1344	Glycerophosphoryl diester phosphodiesterase periplasmic	glpQ	E1WCC2	-1.07106	0.00595344	-1.35328	0.000201925									down regulated
169	119	Unknown	7373	SL1344_1854	98	205	7373_SL1344_1854/cheM_Genome_SL1344	Methyl-accepting chemotaxis protein II	cheM	E1WGG0			-1.17094	0.000519047									down regulated
173	148	Unknown	7568	SL1344_2645	121	15	7568_SL1344_2645/gpB_Genome_SL1344	Bacteriophage late control gene	gpB	E1WJF9			-0.950527	0.0219221									down regulated
175	139	Unknown	6767	SL1344_2860	138	10	6767_SL1344_2860/iacP_Genome_SL1344	Probable acyl carrier protein IacP (ACP)	iacP	E1WAC5			-1.63562	0.0101847									down regulated
184	140	Unknown	2909	SL1344_0212	25	224	2909_SL1344_0212/yaeH_Genome_SL1344	UPF0325 protein yaeH	yaeH	E1W883			-1.29071	0.0116573									down regulated
186	132	Unknown	1726	SL1344_0641	36	214	1726_SL1344_0641/ybeL_Genome_SL1344	Putative uncharacterized protein ybeL	ybeL	E1W9F4			-0.842112	0.00455447									down regulated
187	141	Unknown	4028	SL1344_0877	42	220	4028_SL1344_0877/ybjE_Genome_SL1344	Hypothetical membrane protein	ybjE	E1W6X1			-1.09939	0.0129966									down regulated
204	134	Unknown	264	SL1344_4312	219	225	264_SL1344_4312/yjfO_Genome_SL1344	Hypothetical exported protein	yjfO	E1WAR4			-1.60941	0.0075587									down regulated
200	125	Unknown	8621	SL1344_2624	120	223	8621_SL1344_2624/yfiA_Genome_SL1344	Hypothetical sigma(54) modulation protein	yfiA	E1WJD8			-2.09707	0.00127026									down regulated
201	118	Unknown	1983	SL1344_2610	119	196	1983_SL1344_2610/yfiD_Genome_SL1344	Autonomous glycyl radical cofactor	yfiD	E1WJC4			-2.28809	0.000313086									down regulated
202	145	Unknown	1279	SL1344_2949	143	208	1279_SL1344_2949/ygdH_Genome_SL1344	Putative uncharacterized protein ygdH	ygdH	E1WAL4			-1.02337	0.014273									down regulated
219	146	Unknown	6913	SL1344_2495	116	210	6913_SL1344_2495_Genome_SL1344	Sulfurtransferase		E1WJ09			-0.806952	0.0163536									down regulated
220	149	Unknown	1146	SL1344_3130	149	216	1146_SL1344_3130_Genome_SL1344	Putative uncharacterized protein		E1WHU4			-0.729675	0.0231181									down regulated
221	150	Unknown	6938	pEC14_72	7	221	6938_pEC14_72_plasmid_pEC14_114	YdcA		Q6SJ46			-0.84866	0.02514									down regulated
222	72	Virulence	7111	SL1344_0169	24	166	7111_SL1344_0169/cueO_Genome_SL1344	Possible multicopper oxidase	cueO	E1W840			0.963937	0.0115461									up regulated
226	50	Virulence	4322	SL1344_4086	206	40	4322_SL1344_4086/secE_Genome_SL1344	Preprotein translocase SecE subunit	secE	E1WEJ1			1.45479	0.00356677									up regulated
224	135	Virulence	3938	SL1344_2857	137	9	3938_SL1344_2857/iagB_Genome_SL1344	Invasion protein iagB	iagB	E1WAC2	-1.5949	0.00745086	-1.53313	0.00764151	-2.28824	7.62896e-05							down regulated
225	126	Virulence	11321	SL1344_2850	132	5	11321_SL1344_2850/orgA_Genome_SL1344	Oxygen-regulated invasion protein OrgA	orgA	E1WAB5			-2.26193	0.00214749	-2.68621	0.000277133							down regulated
227	143	Virulence	5187	SL1344_2863	139	7	5187_SL1344_2863/sipC_Genome_SL1344	Cell invasion protein SipC (Effector protein SipC)	sipC	E1WAC8			-1.74263	0.0135862									down regulated
223	151	Virulence	1126	SL1344_2856	136	202	1126_SL1344_2856/hilA_Genome_SL1344	Invasion protein regulator	hilA	E1WAC1			-1.04507	0.0327926									down regulated
