# Supplementary material for: Multiple adaptive routes of Salmonella enterica Typhimurium to biocide and antibiotic exposure
Source: BMC Genomics. 2016 Jul 13;17:491. doi: 10.1186/s12864-016-2778-z (PMC4943003; doi:10.1186/s12864-016-2778-z)
Supplement: Additional file 3: Table S2. — Differential gene expression of common genes from LIMMA and SAM methods for natural isolates. (XLSX 280 kb) [file 12864_2016_2778_MOESM3_ESM.xlsx]

## Sheet: Table_S5_genes_limma_SAM_animal
	Features	logFC	adj.P.Val	row.names.x	strain	differential	accession	gene_name	target_position_in_genome	Gene_name_SL1344	Genbank_product_name	uniprot_name	Uniprot.TrEMBl
42	5962	1.2637	0.00326761	5962_SL1344_3353/accC_Genome_SL1344	QBR070	up regulated	FQ312003	SL1344_3353	[3572086-3573345]	accC		Biotin carboxylase	E1WIG3
508	5962	1.57842	0.000150643	5962_SL1344_3353/accC_Genome_SL1344	QBR161	up regulated	FQ312003	SL1344_3353	[3572086-3573345]	accC		Biotin carboxylase	E1WIG3
615	5962	1.06276	0.031167	5962_SL1344_3353/accC_Genome_SL1344	QBR163	up regulated	FQ312003	SL1344_3353	[3572086-3573345]	accC		Biotin carboxylase	E1WIG3
642	5962	1.51257	0.000292513	5962_SL1344_3353/accC_Genome_SL1344	QBR168	up regulated	FQ312003	SL1344_3353	[3572086-3573345]	accC		Biotin carboxylase	E1WIG3
887	5962	1.63135	5.1917e-05	5962_SL1344_3353/accC_Genome_SL1344	QBR545	up regulated	FQ312003	SL1344_3353	[3572086-3573345]	accC		Biotin carboxylase	E1WIG3
1142	5962	1.21619	0.0126132	5962_SL1344_3353/accC_Genome_SL1344	QBR854	up regulated	FQ312003	SL1344_3353	[3572086-3573345]	accC		Biotin carboxylase	E1WIG3
231	6960	1.04402	0.0221074	6960_SL1344_4118/aceB_Genome_SL1344	QBR071	up regulated	FQ312003	SL1344_4118	[4423328-4424929]	aceB		Malate synthase (EC 2.3.3.9)	E1WEM3
458	6960	1.01247	0.027144	6960_SL1344_4118/aceB_Genome_SL1344	QBR105	up regulated	FQ312003	SL1344_4118	[4423328-4424929]	aceB		Malate synthase (EC 2.3.3.9)	E1WEM3
726	6960	1.00103	0.0308963	6960_SL1344_4118/aceB_Genome_SL1344	QBR168	up regulated	FQ312003	SL1344_4118	[4423328-4424929]	aceB		Malate synthase (EC 2.3.3.9)	E1WEM3
820	6960	0.938982	0.0452539	6960_SL1344_4118/aceB_Genome_SL1344	QBR195	up regulated	FQ312003	SL1344_4118	[4423328-4424929]	aceB		Malate synthase (EC 2.3.3.9)	E1WEM3
98	4359	1.12593	0.0234589	4359_SL1344_2306/ackA_Genome_SL1344	QBR070	up regulated	FQ312003	SL1344_2306	[2445655-2446857]	ackA		Acetate kinase	E1WCH7
479	4359	1.07006	0.0398137	4359_SL1344_2306/ackA_Genome_SL1344	QBR105	up regulated	FQ312003	SL1344_2306	[2445655-2446857]	ackA		Acetate kinase	E1WCH7
537	4359	1.25469	0.0136108	4359_SL1344_2306/ackA_Genome_SL1344	QBR161	up regulated	FQ312003	SL1344_2306	[2445655-2446857]	ackA		Acetate kinase	E1WCH7
608	4359	1.16391	0.0274094	4359_SL1344_2306/ackA_Genome_SL1344	QBR163	up regulated	FQ312003	SL1344_2306	[2445655-2446857]	ackA		Acetate kinase	E1WCH7
654	4359	1.50271	0.000986521	4359_SL1344_2306/ackA_Genome_SL1344	QBR168	up regulated	FQ312003	SL1344_2306	[2445655-2446857]	ackA		Acetate kinase	E1WCH7
879	4359	2.12258	5.8827e-07	4359_SL1344_2306/ackA_Genome_SL1344	QBR545	up regulated	FQ312003	SL1344_2306	[2445655-2446857]	ackA		Acetate kinase	E1WCH7
145	6897	1.1976	0.0482047	6897_SL1344_1133/acpP_Genome_SL1344	QBR070	up regulated	FQ312003	SL1344_1133	[1236255-1236491]	acpP		Acyl carrier protein (ACP)	E1WF65
729	6897	1.30227	0.0313982	6897_SL1344_1133/acpP_Genome_SL1344	QBR168	up regulated	FQ312003	SL1344_1133	[1236255-1236491]	acpP		Acyl carrier protein (ACP)	E1WF65
991	6897	1.33982	0.0198782	6897_SL1344_1133/acpP_Genome_SL1344	QBR545	up regulated	FQ312003	SL1344_1133	[1236255-1236491]	acpP		Acyl carrier protein (ACP)	E1WF65
297	6536	0.747683	0.0496623	6536_SL1344_4233/adi_Genome_SL1344	QBR076	up regulated	FQ312003	SL1344_4233	[4559989-4562259]	adi		Arginine decarboxylase	E1WEY6
280	4327	1.03469	0.0175099	4327_SL1344_3190/aer_Genome_SL1344	QBR076	up regulated	FQ312003	SL1344_3190	[3403460-3404980]	aer		Aerotaxis receptor protein	E1WI03
1028	4327	1.47029	5.23271e-05	4327_SL1344_3190/aer_Genome_SL1344	QBR638	up regulated	FQ312003	SL1344_3190	[3403460-3404980]	aer		Aerotaxis receptor protein	E1WI03
623	6254	0.836539	0.0361277	6254_SL1344_2807/alaS_Genome_SL1344	QBR163	up regulated	FQ312003	SL1344_2807	[2993947-2996577]	alaS		Alanyl-tRNA synthetase	E1WA72
442	4734	1.00654	0.0174715	4734_SL1344_4183/alr-b_Genome_SL1344	QBR105	up regulated	FQ312003	SL1344_4183	[4489330-4490409]	alr-b		Alanine racemase 2 (EC 5.1.1.1)	E1WET7
589	4734	1.11159	0.00773782	4734_SL1344_4183/alr-b_Genome_SL1344	QBR163	up regulated	FQ312003	SL1344_4183	[4489330-4490409]	alr-b		Alanine racemase 2 (EC 5.1.1.1)	E1WET7
232	9667	1.06953	0.0224074	9667_SL1344_3081/ansB_Genome_SL1344	QBR071	up regulated	FQ312003	SL1344_3081	[3286184-3287230]	ansB		L-asparaginase	E1WHP5
398	9667	1.22349	0.00633972	9667_SL1344_3081/ansB_Genome_SL1344	QBR105	up regulated	FQ312003	SL1344_3081	[3286184-3287230]	ansB		L-asparaginase	E1WHP5
520	1492	1.36208	0.00289448	1492_SL1344_4525/arcA_Genome_SL1344	QBR161	up regulated	FQ312003	SL1344_4525	[4875950-4876666]	arcA		Global response regulator	E1WBC8
734	1492	1.05374	0.0332159	1492_SL1344_4525/arcA_Genome_SL1344	QBR168	up regulated	FQ312003	SL1344_4525	[4875950-4876666]	arcA		Global response regulator	E1WBC8
913	1492	1.4166	0.000936115	1492_SL1344_4525/arcA_Genome_SL1344	QBR545	up regulated	FQ312003	SL1344_4525	[4875950-4876666]	arcA		Global response regulator	E1WBC8
964	8406	1.30405	0.00840611	8406_SL1344_3454/aroK_Genome_SL1344	QBR545	up regulated	FQ312003	SL1344_3454	[3663746-3664267]	aroK		Shikimate kinase 1 (SK 1) (EC 2.7.1.71)	E1WIR4
507	10542	2.3166	1.13768e-05	10542_SL1344_3844/asnA_Genome_SL1344	QBR161	up regulated	FQ312003	SL1344_3844	[4106619-4107611]	asnA		Aspartate--ammonia ligase (EC 6.3.1.1) (Asparagine synthetase A)	E1WDV3
974	10542	1.44088	0.0121957	10542_SL1344_3844/asnA_Genome_SL1344	QBR545	up regulated	FQ312003	SL1344_3844	[4106619-4107611]	asnA		Aspartate--ammonia ligase (EC 6.3.1.1) (Asparagine synthetase A)	E1WDV3
68	5503	1.42536	0.00896856	5503_SL1344_3834/atpA_Genome_SL1344	QBR070	up regulated	FQ312003	SL1344_3834	[4097745-4099286]	atpA		ATP synthase subunit alpha (EC 3.6.3.14) (ATP synthase F1 sector subunit alpha) (F-ATPase subunit alpha)	E1WDU3
725	5503	1.27576	0.0305194	5503_SL1344_3834/atpA_Genome_SL1344	QBR168	up regulated	FQ312003	SL1344_3834	[4097745-4099286]	atpA		ATP synthase subunit alpha (EC 3.6.3.14) (ATP synthase F1 sector subunit alpha) (F-ATPase subunit alpha)	E1WDU3
897	5503	1.85439	0.000237162	5503_SL1344_3834/atpA_Genome_SL1344	QBR545	up regulated	FQ312003	SL1344_3834	[4097745-4099286]	atpA		ATP synthase subunit alpha (EC 3.6.3.14) (ATP synthase F1 sector subunit alpha) (F-ATPase subunit alpha)	E1WDU3
120	66	1.50312	0.0338091	66_SL1344_3837/atpE_Genome_SL1344	QBR070	up regulated	FQ312003	SL1344_3837	[4100377-4100616]	atpE		ATP synthase subunit C	E1WDU6
141	9515	1.06803	0.0452318	9515_SL1344_2845/avrA_Genome_SL1344	QBR070	up regulated	FQ312003	SL1344_2845	[3032477-3033382]	avrA		Type III secretion system effector protein-regulator of Salmonella-induced inflammatory response	E1WAB0
504	6788	0.888059	0.0489447	6788_SL1344_2939/barA_Genome_SL1344	QBR105	up regulated	FQ312003	SL1344_2939	[3127982-3130738]	barA		Sensor protein	E1WAK4
384	3876	1.16536	0.0017197	3876_SL1344_0774/bioDa_Genome_SL1344	QBR105	up regulated	FQ312003	SL1344_0774	[862351-863037]	bioDa		Dethiobiotin synthetase	E1W9T5
581	3876	1.11058	0.00354077	3876_SL1344_0774/bioDa_Genome_SL1344	QBR163	up regulated	FQ312003	SL1344_0774	[862351-863037]	bioDa		Dethiobiotin synthetase	E1W9T5
861	3876	0.951791	0.0273366	3876_SL1344_0774/bioDa_Genome_SL1344	QBR209	up regulated	FQ312003	SL1344_0774	[862351-863037]	bioDa		Dethiobiotin synthetase	E1W9T5
157	5834	1.73548	2.52642e-06	5834_SL1344_3476/bioH_Genome_SL1344	QBR071	up regulated	FQ312003	SL1344_3476	[3689410-3690180]	bioH		Pimelyl-[acyl-carrier protein] methyl ester esterase (EC 3.1.1.85) (Biotin synthesis protein BioH) (Carboxylesterase BioH)	E1WIT6
252	5834	1.23844	0.00254904	5834_SL1344_3476/bioH_Genome_SL1344	QBR073	up regulated	FQ312003	SL1344_3476	[3689410-3690180]	bioH		Pimelyl-[acyl-carrier protein] methyl ester esterase (EC 3.1.1.85) (Biotin synthesis protein BioH) (Carboxylesterase BioH)	E1WIT6
590	5834	1.11543	0.00802317	5834_SL1344_3476/bioH_Genome_SL1344	QBR163	up regulated	FQ312003	SL1344_3476	[3689410-3690180]	bioH		Pimelyl-[acyl-carrier protein] methyl ester esterase (EC 3.1.1.85) (Biotin synthesis protein BioH) (Carboxylesterase BioH)	E1WIT6
1130	5834	1.40844	0.000378024	5834_SL1344_3476/bioH_Genome_SL1344	QBR854	up regulated	FQ312003	SL1344_3476	[3689410-3690180]	bioH		Pimelyl-[acyl-carrier protein] methyl ester esterase (EC 3.1.1.85) (Biotin synthesis protein BioH) (Carboxylesterase BioH)	E1WIT6
198	12163	1.80813	0.00129108	12163_SL1344_0829/bssR_Genome_SL1344	QBR071	up regulated	FQ312003	SL1344_0829	[924346-924729]	bssR		Putative uncharacterized protein bssR	E1W9Y9
249	789	1.29956	0.0486193	789_SL1344_0829/bssR_Genome_SL1344	QBR071	up regulated	FQ312003	SL1344_0829	[924346-924729]	bssR		Putative uncharacterized protein bssR	E1W9Y9
771	789	2.81492	9.25498e-08	789_SL1344_0829/bssR_Genome_SL1344	QBR195	up regulated	FQ312003	SL1344_0829	[924346-924729]	bssR		Putative uncharacterized protein bssR	E1W9Y9
773	12163	2.59785	1.07906e-06	12163_SL1344_0829/bssR_Genome_SL1344	QBR195	up regulated	FQ312003	SL1344_0829	[924346-924729]	bssR		Putative uncharacterized protein bssR	E1W9Y9
1106	789	1.25831	0.0285299	789_SL1344_0829/bssR_Genome_SL1344	QBR638	up regulated	FQ312003	SL1344_0829	[924346-924729]	bssR		Putative uncharacterized protein bssR	E1W9Y9
721	6320	0.927384	0.0237392	6320_SL1344_4079/btuB_Genome_SL1344	QBR168	up regulated	FQ312003	SL1344_4079	[4369506-4371392]	btuB		Vitamin B12 transporter BtuB (Cobalamin receptor) (Outer membrane cobalamin translocator)	E1WEI4
894	6320	1.32397	0.000209685	6320_SL1344_4079/btuB_Genome_SL1344	QBR545	up regulated	FQ312003	SL1344_4079	[4369506-4371392]	btuB		Vitamin B12 transporter BtuB (Cobalamin receptor) (Outer membrane cobalamin translocator)	E1WEI4
210	8118	1.65705	0.00452449	8118_SL1344_2521/cadA_Genome_SL1344	QBR071	up regulated	FQ312003	SL1344_2521	[2697667-2699811]	cadA		Lysine decarboxylase	E1WJ35
653	8118	1.87687	0.00095036	8118_SL1344_2521/cadA_Genome_SL1344	QBR168	up regulated	FQ312003	SL1344_2521	[2697667-2699811]	cadA		Lysine decarboxylase	E1WJ35
303	3833	1.30716	0.000874915	3833_SL1344_0073/caiB_Genome_SL1344	QBR078	up regulated	FQ312003	SL1344_0073	[84183-84503][84507-85454]	caiB	L-carnitine dehydratase
441	3833	1.00414	0.0174715	3833_SL1344_0073/caiB_Genome_SL1344	QBR105	up regulated	FQ312003	SL1344_0073	[84183-84503][84507-85454]	caiB	L-carnitine dehydratase
551	3833	0.983763	0.0290656	3833_SL1344_0073/caiB_Genome_SL1344	QBR161	up regulated	FQ312003	SL1344_0073	[84183-84503][84507-85454]	caiB	L-carnitine dehydratase
621	3833	0.949204	0.0348889	3833_SL1344_0073/caiB_Genome_SL1344	QBR163	up regulated	FQ312003	SL1344_0073	[84183-84503][84507-85454]	caiB	L-carnitine dehydratase
1061	3833	1.09695	0.00552666	3833_SL1344_0073/caiB_Genome_SL1344	QBR638	up regulated	FQ312003	SL1344_0073	[84183-84503][84507-85454]	caiB	L-carnitine dehydratase
16	11280	1.75998	0.000396465	11280_SL1344_2008/cbiD_Genome_SL1344	QBR070	up regulated	FQ312003	SL1344_2008	[2107399-2108538]	cbiD		Putative cobalt-precorrin-6A synthase [deacetylating] (EC 2.1.1.-)	E1WGW5
175	11280	1.8696	0.000135813	11280_SL1344_2008/cbiD_Genome_SL1344	QBR071	up regulated	FQ312003	SL1344_2008	[2107399-2108538]	cbiD		Putative cobalt-precorrin-6A synthase [deacetylating] (EC 2.1.1.-)	E1WGW5
267	11280	1.30198	0.0351692	11280_SL1344_2008/cbiD_Genome_SL1344	QBR073	up regulated	FQ312003	SL1344_2008	[2107399-2108538]	cbiD		Putative cobalt-precorrin-6A synthase [deacetylating] (EC 2.1.1.-)	E1WGW5
515	11280	1.64444	0.0017472	11280_SL1344_2008/cbiD_Genome_SL1344	QBR161	up regulated	FQ312003	SL1344_2008	[2107399-2108538]	cbiD		Putative cobalt-precorrin-6A synthase [deacetylating] (EC 2.1.1.-)	E1WGW5
650	11280	1.71073	0.000755832	11280_SL1344_2008/cbiD_Genome_SL1344	QBR168	up regulated	FQ312003	SL1344_2008	[2107399-2108538]	cbiD		Putative cobalt-precorrin-6A synthase [deacetylating] (EC 2.1.1.-)	E1WGW5
79	3260	1.02624	0.0122069	3260_SL1344_1851/cheY_Genome_SL1344	QBR070	up regulated	FQ312003	SL1344_1851	[1969850-1970239]	cheY		Chemotaxis protein CheY	E1WGF7
92	4001	1.13753	0.0201774	4001_SL1344_1850/cheZ_Genome_SL1344	QBR070	up regulated	FQ312003	SL1344_1850	[1969195-1969839]	cheZ		Protein phosphatase CheZ (EC 3.1.3.-) (Chemotaxis protein CheZ)	E1WGF6
223	4001	1.17996	0.0170613	4001_SL1344_1850/cheZ_Genome_SL1344	QBR071	up regulated	FQ312003	SL1344_1850	[1969195-1969839]	cheZ		Protein phosphatase CheZ (EC 3.1.3.-) (Chemotaxis protein CheZ)	E1WGF6
58	5488	1.56455	0.00600459	5488_SL1344_0609/citF_Genome_SL1344	QBR070	up regulated	FQ312003	SL1344_0609	[683317-684846]	citF		Citrate lyase alpha chain	E1W9C2
638	5488	2.02869	0.000208384	5488_SL1344_0609/citF_Genome_SL1344	QBR168	up regulated	FQ312003	SL1344_0609	[683317-684846]	citF		Citrate lyase alpha chain	E1W9C2
998	5488	1.34907	0.0253252	5488_SL1344_0609/citF_Genome_SL1344	QBR545	up regulated	FQ312003	SL1344_0609	[683317-684846]	citF		Citrate lyase alpha chain	E1W9C2
41	431	1.69802	0.003229	431_SL1344_2396/crr_Genome_SL1344	QBR070	up regulated	FQ312003	SL1344_2396	[2544376-2544885]	crr		Pts system; glucose-specific IIA component	E1WCR7
128	11805	1.30401	0.0352108	11805_SL1344_2396/crr_Genome_SL1344	QBR070	up regulated	FQ312003	SL1344_2396	[2544376-2544885]	crr		Pts system; glucose-specific IIA component	E1WCR7
980	11805	1.44447	0.0142208	11805_SL1344_2396/crr_Genome_SL1344	QBR545	up regulated	FQ312003	SL1344_2396	[2544376-2544885]	crr		Pts system; glucose-specific IIA component	E1WCR7
987	431	1.449	0.0162686	431_SL1344_2396/crr_Genome_SL1344	QBR545	up regulated	FQ312003	SL1344_2396	[2544376-2544885]	crr		Pts system; glucose-specific IIA component	E1WCR7
768	6621	1.12241	0.0485971	6621_SL1344_2773/csiD_Genome_SL1344	QBR194	up regulated	FQ312003	SL1344_2773	[2960408-2961394]	csiD		Protein CsiD	E1WA38
775	6621	1.83595	2.93956e-05	6621_SL1344_2773/csiD_Genome_SL1344	QBR195	up regulated	FQ312003	SL1344_2773	[2960408-2961394]	csiD		Protein CsiD	E1WA38
1019	6621	1.04611	0.0450012	6621_SL1344_2773/csiD_Genome_SL1344	QBR545	up regulated	FQ312003	SL1344_2773	[2960408-2961394]	csiD		Protein CsiD	E1WA38
1062	6621	1.28714	0.00638481	6621_SL1344_2773/csiD_Genome_SL1344	QBR638	up regulated	FQ312003	SL1344_2773	[2960408-2961394]	csiD		Protein CsiD	E1WA38
102	3942	1.4921	0.0243277	3942_SL1344_3615/cspA_Genome_SL1344	QBR070	up regulated	FQ312003	SL1344_3615	[3857766-3857966]	cspA		Cold shock protein	E1WD78
651	3942	2.02367	0.000899991	3942_SL1344_3615/cspA_Genome_SL1344	QBR168	up regulated	FQ312003	SL1344_3615	[3857766-3857966]	cspA		Cold shock protein	E1WD78
924	3942	1.90477	0.00151341	3942_SL1344_3615/cspA_Genome_SL1344	QBR545	up regulated	FQ312003	SL1344_3615	[3857766-3857966]	cspA		Cold shock protein	E1WD78
1149	3942	1.67058	0.0191942	3942_SL1344_3615/cspA_Genome_SL1344	QBR854	up regulated	FQ312003	SL1344_3615	[3857766-3857966]	cspA		Cold shock protein	E1WD78
663	5932	1.585	0.00219578	5932_SL1344_1766/cspC_Genome_SL1344	QBR168	up regulated	FQ312003	SL1344_1766	[1893115-1893324]	cspC		Cold shock-like protein CspC	E1WG74
995	5932	1.24977	0.0231711	5932_SL1344_1766/cspC_Genome_SL1344	QBR545	up regulated	FQ312003	SL1344_1766	[1893115-1893324]	cspC		Cold shock-like protein CspC	E1WG74
56	2357	1.54372	0.00526425	2357_SL1344_0617/cspE_Genome_SL1344	QBR070	up regulated	FQ312003	SL1344_0617	[692400-692612]	cspE		Cold shock-like protein cspE	E1W9D0
358	2357	1.43693	0.0229743	2357_SL1344_0617/cspE_Genome_SL1344	QBR104	up regulated	FQ312003	SL1344_0617	[692400-692612]	cspE		Cold shock-like protein cspE	E1W9D0
530	2357	1.5722	0.00701747	2357_SL1344_0617/cspE_Genome_SL1344	QBR161	up regulated	FQ312003	SL1344_0617	[692400-692612]	cspE		Cold shock-like protein cspE	E1W9D0
600	2357	1.46348	0.0145291	2357_SL1344_0617/cspE_Genome_SL1344	QBR163	up regulated	FQ312003	SL1344_0617	[692400-692612]	cspE		Cold shock-like protein cspE	E1W9D0
652	2357	1.78724	0.00095036	2357_SL1344_0617/cspE_Genome_SL1344	QBR168	up regulated	FQ312003	SL1344_0617	[692400-692612]	cspE		Cold shock-like protein cspE	E1W9D0
891	2357	1.98293	0.000136774	2357_SL1344_0617/cspE_Genome_SL1344	QBR545	up regulated	FQ312003	SL1344_0617	[692400-692612]	cspE		Cold shock-like protein cspE	E1W9D0
1155	2357	1.44334	0.0254886	2357_SL1344_0617/cspE_Genome_SL1344	QBR854	up regulated	FQ312003	SL1344_0617	[692400-692612]	cspE		Cold shock-like protein cspE	E1W9D0
21	6105	1.46581	0.00059942	6105_SL1344_2332/cvpA_Genome_SL1344	QBR070	up regulated	FQ312003	SL1344_2332	[2473607-2474095]	cvpA		Colicin V production protein (DedE protein)	E1WCK3
707	6105	1.13544	0.0169834	6105_SL1344_2332/cvpA_Genome_SL1344	QBR168	up regulated	FQ312003	SL1344_2332	[2473607-2474095]	cvpA		Colicin V production protein (DedE protein)	E1WCK3
244	7919	1.12495	0.0345289	7919_SL1344_0723/cydB_Genome_SL1344	QBR071	up regulated	FQ312003	SL1344_0723	[810524-811663]	cydB		Cytochrome d ubiquinol oxidase subunit II	E1W9N4
1013	7919	1.08793	0.0365538	7919_SL1344_0723/cydB_Genome_SL1344	QBR545	up regulated	FQ312003	SL1344_0723	[810524-811663]	cydB		Cytochrome d ubiquinol oxidase subunit II	E1W9N4
447	6253	1.23347	0.0197758	6253_SL1344_1731/dadA_Genome_SL1344	QBR105	up regulated	FQ312003	SL1344_1731	[1859542-1860840]	dadA		D-amino acid dehydrogenase small subunit (EC 1.4.99.1)	E1WG40
709	6253	1.24918	0.0180163	6253_SL1344_1731/dadA_Genome_SL1344	QBR168	up regulated	FQ312003	SL1344_1731	[1859542-1860840]	dadA		D-amino acid dehydrogenase small subunit (EC 1.4.99.1)	E1WG40
1012	6253	1.13341	0.034152	6253_SL1344_1731/dadA_Genome_SL1344	QBR545	up regulated	FQ312003	SL1344_1731	[1859542-1860840]	dadA		D-amino acid dehydrogenase small subunit (EC 1.4.99.1)	E1WG40
630	3865	0.960407	0.0478454	3865_SL1344_3452/damX_Genome_SL1344	QBR163	up regulated	FQ312003	SL1344_3452	[3661226-3662503]	damX		Cytoplasmic membrane protein with SPOR domain	E1WIR2
1095	3865	0.966374	0.0213457	3865_SL1344_3452/damX_Genome_SL1344	QBR638	up regulated	FQ312003	SL1344_3452	[3661226-3662503]	damX		Cytoplasmic membrane protein with SPOR domain	E1WIR2
499	8958	0.778749	0.0474738	8958_SL1344_1442/dcp_Genome_SL1344	QBR105	up regulated	FQ312003	SL1344_1442	[1546541-1548583]	dcp		Dipeptidyl carboxypeptidase II	E1WBJ4
146	3625	1.37433	0.0482047	3625_SL1344_4238/dcuB_Genome_SL1344	QBR070	up regulated	FQ312003	SL1344_4238	[4568399-4569739]	dcuB		Anaerobic C4-dicarboxylate transporter	E1WEZ1
464	3625	1.50112	0.0296784	3625_SL1344_4238/dcuB_Genome_SL1344	QBR105	up regulated	FQ312003	SL1344_4238	[4568399-4569739]	dcuB		Anaerobic C4-dicarboxylate transporter	E1WEZ1
561	3625	1.50787	0.0413411	3625_SL1344_4238/dcuB_Genome_SL1344	QBR161	up regulated	FQ312003	SL1344_4238	[4568399-4569739]	dcuB		Anaerobic C4-dicarboxylate transporter	E1WEZ1
641	3625	2.20531	0.000277499	3625_SL1344_4238/dcuB_Genome_SL1344	QBR168	up regulated	FQ312003	SL1344_4238	[4568399-4569739]	dcuB		Anaerobic C4-dicarboxylate transporter	E1WEZ1
902	3625	2.06146	0.000637315	3625_SL1344_4238/dcuB_Genome_SL1344	QBR545	up regulated	FQ312003	SL1344_4238	[4568399-4569739]	dcuB		Anaerobic C4-dicarboxylate transporter	E1WEZ1
19	11299	1.47141	0.000587809	11299_SL1344_3253/deaD_Genome_SL1344	QBR070	up regulated	FQ312003	SL1344_3253	[3466890-3468779]	deaD		ATP-dependent RNA helicase (Dead-box protein)	E1WI64
254	11299	1.34672	0.00367719	11299_SL1344_3253/deaD_Genome_SL1344	QBR073	up regulated	FQ312003	SL1344_3253	[3466890-3468779]	deaD		ATP-dependent RNA helicase (Dead-box protein)	E1WI64
541	11299	1.16029	0.019901	11299_SL1344_3253/deaD_Genome_SL1344	QBR161	up regulated	FQ312003	SL1344_3253	[3466890-3468779]	deaD		ATP-dependent RNA helicase (Dead-box protein)	E1WI64
644	11299	1.53801	0.000333692	11299_SL1344_3253/deaD_Genome_SL1344	QBR168	up regulated	FQ312003	SL1344_3253	[3466890-3468779]	deaD		ATP-dependent RNA helicase (Dead-box protein)	E1WI64
883	11299	1.83622	7.23204e-06	11299_SL1344_3253/deaD_Genome_SL1344	QBR545	up regulated	FQ312003	SL1344_3253	[3466890-3468779]	deaD		ATP-dependent RNA helicase (Dead-box protein)	E1WI64
1129	11299	1.86349	8.38803e-06	11299_SL1344_3253/deaD_Genome_SL1344	QBR854	up regulated	FQ312003	SL1344_3253	[3466890-3468779]	deaD		ATP-dependent RNA helicase (Dead-box protein)	E1WI64
51	8595	1.3016	0.00407643	8595_SL1344_0902/dmsA_Genome_SL1344	QBR070	up regulated	FQ312003	SL1344_0902	[1001888-1004332]	dmsA		Anaerobic dimethyl sulfoxide reductase chain A	E1W6Z6
220	8595	1.21636	0.0105467	8595_SL1344_0902/dmsA_Genome_SL1344	QBR071	up regulated	FQ312003	SL1344_0902	[1001888-1004332]	dmsA		Anaerobic dimethyl sulfoxide reductase chain A	E1W6Z6
659	8595	1.4139	0.00180064	8595_SL1344_0902/dmsA_Genome_SL1344	QBR168	up regulated	FQ312003	SL1344_0902	[1001888-1004332]	dmsA		Anaerobic dimethyl sulfoxide reductase chain A	E1W6Z6
133	9687	1.01693	0.0373378	9687_SL1344_1428/dmsA2_Genome_SL1344	QBR070	up regulated	FQ312003	SL1344_1428	[1531272-1533707]	dmsA2		Hypothetical dimethyl sulphoxide reductase subunit	E1WBI0
212	9687	1.26608	0.00532561	9687_SL1344_1428/dmsA2_Genome_SL1344	QBR071	up regulated	FQ312003	SL1344_1428	[1531272-1533707]	dmsA2		Hypothetical dimethyl sulphoxide reductase subunit	E1WBI0
271	9687	1.08903	0.0438807	9687_SL1344_1428/dmsA2_Genome_SL1344	QBR073	up regulated	FQ312003	SL1344_1428	[1531272-1533707]	dmsA2		Hypothetical dimethyl sulphoxide reductase subunit	E1WBI0
714	9687	1.11796	0.0210329	9687_SL1344_1428/dmsA2_Genome_SL1344	QBR168	up regulated	FQ312003	SL1344_1428	[1531272-1533707]	dmsA2		Hypothetical dimethyl sulphoxide reductase subunit	E1WBI0
926	9687	1.36436	0.00167362	9687_SL1344_1428/dmsA2_Genome_SL1344	QBR545	up regulated	FQ312003	SL1344_1428	[1531272-1533707]	dmsA2		Hypothetical dimethyl sulphoxide reductase subunit	E1WBI0
114	3754	1.02052	0.0289536	3754_SL1344_0477/dnaX_Genome_SL1344	QBR070	up regulated	FQ312003	SL1344_0477	[540395-542323]	dnaX		DNA polymerase III subunits gamma and tau	E1W8Z2
379	3754	1.44255	0.000686448	3754_SL1344_0477/dnaX_Genome_SL1344	QBR105	up regulated	FQ312003	SL1344_0477	[540395-542323]	dnaX		DNA polymerase III subunits gamma and tau	E1W8Z2
579	3754	1.32767	0.00273335	3754_SL1344_0477/dnaX_Genome_SL1344	QBR163	up regulated	FQ312003	SL1344_0477	[540395-542323]	dnaX		DNA polymerase III subunits gamma and tau	E1W8Z2
983	3754	1.09473	0.014806	3754_SL1344_0477/dnaX_Genome_SL1344	QBR545	up regulated	FQ312003	SL1344_0477	[540395-542323]	dnaX		DNA polymerase III subunits gamma and tau	E1W8Z2
1068	3754	1.17114	0.00717065	3754_SL1344_0477/dnaX_Genome_SL1344	QBR638	up regulated	FQ312003	SL1344_0477	[540395-542323]	dnaX		DNA polymerase III subunits gamma and tau	E1W8Z2
779	4709	1.60991	0.000205849	4709_SL1344_3596/dppA_Genome_SL1344	QBR195	up regulated	FQ312003	SL1344_3596	[3835747-3837303]	dppA		Periplasmic dipeptide transport protein	E1WD60
1096	4709	1.0531	0.0214868	4709_SL1344_3596/dppA_Genome_SL1344	QBR638	up regulated	FQ312003	SL1344_3596	[3835747-3837303]	dppA		Periplasmic dipeptide transport protein	E1WD60
819	10804	1.3833	0.0452486	10804_SL1344_0806/dps_Genome_SL1344	QBR195	up regulated	FQ312003	SL1344_0806	[896748-897251]	dps		DNA protection during starvation protein (EC 1.16.-.-)	E1W9W7
494	2697	1.11224	0.0415195	2697_SL1344_0416/dxs_Genome_SL1344	QBR105	up regulated	FQ312003	SL1344_0416	[474116-475978]	dxs		1-deoxy-D-xylulose-5-phosphate synthase (EC 2.2.1.7) (1-deoxyxylulose-5-phosphate synthase)	E1W8T2
806	2697	1.15128	0.0354046	2697_SL1344_0416/dxs_Genome_SL1344	QBR195	up regulated	FQ312003	SL1344_0416	[474116-475978]	dxs		1-deoxy-D-xylulose-5-phosphate synthase (EC 2.2.1.7) (1-deoxyxylulose-5-phosphate synthase)	E1W8T2
1067	2697	1.32906	0.00702355	2697_SL1344_0416/dxs_Genome_SL1344	QBR638	up regulated	FQ312003	SL1344_0416	[474116-475978]	dxs		1-deoxy-D-xylulose-5-phosphate synthase (EC 2.2.1.7) (1-deoxyxylulose-5-phosphate synthase)	E1W8T2
132	653	1.07867	0.0372507	653_SL1344_1131/fabD_Genome_SL1344	QBR070	up regulated	FQ312003	SL1344_1131	[1234423-1235352]	fabD		Malonyl CoA-acyl carrier protein transacylase (EC 2.3.1.39)	E1W7M3
1174	12027	1.17679	0.0489701	12027_SL1344_1131/fabD_Genome_SL1344	QBR854	up regulated	FQ312003	SL1344_1131	[1234423-1235352]	fabD		Malonyl CoA-acyl carrier protein transacylase (EC 2.3.1.39)	E1W7M3
1042	5713	1.50005	0.00185083	5713_SL1344_1747/fadD_Genome_SL1344	QBR638	up regulated	FQ312003	SL1344_1747	[1872787-1874472]	fadD		Long-chain-fatty-acid--CoA ligase	E1WG56
719	11223	1.58196	0.0225427	11223_SL1344_0536/fimA_Genome_SL1344	QBR168	up regulated	FQ312003	SL1344_0536	[603618-604160]	fimA		Type-1 fimbrial protein; a chain	E1W950
143	5329	0.945623	0.0462177	5329_SL1344_0676/fldA_Genome_SL1344	QBR070	up regulated	FQ312003	SL1344_0676	[756539-757069]	fldA		Flavodoxin 1	E1W9I8
929	5329	1.29887	0.00178901	5329_SL1344_0676/fldA_Genome_SL1344	QBR545	up regulated	FQ312003	SL1344_0676	[756539-757069]	fldA		Flavodoxin 1	E1W9I8
8	5608	1.67849	8.31855e-05	5608_SL1344_1112/flgC_Genome_SL1344	QBR070	up regulated	FQ312003	SL1344_1112	[1214809-1215213]	flgC		Hypothetical flagellar basal-body rod protein FlgC (Proximal rod protein)	E1W7K4
54	5680	1.24037	0.00470361	5680_SL1344_1113/flgD_Genome_SL1344	QBR070	up regulated	FQ312003	SL1344_1113	[1215225-1215923]	flgD		Flagellar hook formation protein FlgD	E1W7K5
81	9607	1.03699	0.0132928	9607_SL1344_1114/flgE_Genome_SL1344	QBR070	up regulated	FQ312003	SL1344_1114	[1215950-1217161]	flgE		Flagellar hook protein FlgE	E1W7K6
85	3022	1.47182	0.0166923	3022_SL1344_1115/flgF_Genome_SL1344	QBR070	up regulated	FQ312003	SL1344_1115	[1217182-1217937]	flgF		Hypothetical flagellar basal-body rod protein FlgF (Proximal rod protein)	E1W7K7
47	1801	1.25266	0.00349332	1801_SL1344_1119/flgJ_Genome_SL1344	QBR070	up regulated	FQ312003	SL1344_1119	[1220595-1221545]	flgJ		Flagellar protein FlgJ	E1W7L1
10	5881	1.4768	0.000124775	5881_SL1344_1121/flgL_Genome_SL1344	QBR070	up regulated	FQ312003	SL1344_1121	[1223286-1224239]	flgL		Flagellar hook-associated protein 3	E1W7L3
227	5881	1.0294	0.0198749	5881_SL1344_1121/flgL_Genome_SL1344	QBR071	up regulated	FQ312003	SL1344_1121	[1223286-1224239]	flgL		Flagellar hook-associated protein 3	E1W7L3
348	5881	1.20374	0.00462806	5881_SL1344_1121/flgL_Genome_SL1344	QBR104	up regulated	FQ312003	SL1344_1121	[1223286-1224239]	flgL		Flagellar hook-associated protein 3	E1W7L3
391	5881	1.23915	0.00263302	5881_SL1344_1121/flgL_Genome_SL1344	QBR105	up regulated	FQ312003	SL1344_1121	[1223286-1224239]	flgL		Flagellar hook-associated protein 3	E1W7L3
866	5881	1.02523	0.0325841	5881_SL1344_1121/flgL_Genome_SL1344	QBR209	up regulated	FQ312003	SL1344_1121	[1223286-1224239]	flgL		Flagellar hook-associated protein 3	E1W7L3
34	10154	1.507	0.00229481	10154_SL1344_1848/flhAa_Genome_SL1344	QBR070	up regulated	FQ312003	SL1344_1848	[1965779-1967857]	flhAa		Flagellar biosynthesis protein FlhA	E1WGF4
4	4571	1.84643	4.90639e-06	4571_SL1344_1905/fliM_Genome_SL1344	QBR070	up regulated	FQ312003	SL1344_1905	[2021103-2022107]	fliM		Flagellar motor switch protein FliM	E1WGL2
367	4571	1.06581	0.046736	4571_SL1344_1905/fliM_Genome_SL1344	QBR104	up regulated	FQ312003	SL1344_1905	[2021103-2022107]	fliM		Flagellar motor switch protein FliM	E1WGL2
3	6652	1.96981	2.71416e-06	6652_SL1344_1890/fliS_Genome_SL1344	QBR070	up regulated	FQ312003	SL1344_1890	[2008388-2008795]	fliS		Flagellar protein FliS	E1WGJ7
852	6652	1.30314	0.00836153	6652_SL1344_1890/fliS_Genome_SL1344	QBR209	up regulated	FQ312003	SL1344_1890	[2008388-2008795]	fliS		Flagellar protein FliS	E1WGJ7
798	1573	1.4413	0.0197459	1573_SL1344_2756/fljB_Genome_SL1344	QBR195	up regulated	FQ312003	SL1344_2756	[2935806-2937326]	fljB		Flagellin	E1WA22
656	4831	1.55933	0.00107659	4831_SL1344_0911/focA_Genome_SL1344	QBR168	up regulated	FQ312003	SL1344_0911	[1014005-1014862]	focA		Probable formate transporter (Formate channel)	E1W705
884	4831	1.97547	1.00967e-05	4831_SL1344_0911/focA_Genome_SL1344	QBR545	up regulated	FQ312003	SL1344_0911	[1014005-1014862]	focA		Probable formate transporter (Formate channel)	E1W705
1159	4831	1.25926	0.0272686	4831_SL1344_0911/focA_Genome_SL1344	QBR854	up regulated	FQ312003	SL1344_0911	[1014005-1014862]	focA		Probable formate transporter (Formate channel)	E1W705
863	8809	1.22082	0.0290365	8809_SL1344_2170/folE_Genome_SL1344	QBR209	up regulated	FQ312003	SL1344_2170	[2288160-2288828]	folE		GTP cyclohydrolase 1 (EC 3.5.4.16) (GTP cyclohydrolase I)	E1WHC6
727	11827	1.25733	0.0311802	11827_SL1344_4280/frdA_Genome_SL1344	QBR168	up regulated	FQ312003	SL1344_4280	[4604563-4606353]	frdA		Fumarate reductase; flavoprotein subunit	E1WF33
963	453	1.43694	0.00754888	453_SL1344_4280/frdA_Genome_SL1344	QBR545	up regulated	FQ312003	SL1344_4280	[4604563-4606353]	frdA		Fumarate reductase; flavoprotein subunit	E1WF33
435	2070	1.4465	0.0170142	2070_SL1344_4279/frdB_Genome_SL1344	QBR105	up regulated	FQ312003	SL1344_4279	[4603836-4604570]	frdB		Fumarate reductase; iron-sulfur protein	E1WF32
558	2070	1.36395	0.0394254	2070_SL1344_4279/frdB_Genome_SL1344	QBR161	up regulated	FQ312003	SL1344_4279	[4603836-4604570]	frdB		Fumarate reductase; iron-sulfur protein	E1WF32
708	2070	1.43529	0.0177752	2070_SL1344_4279/frdB_Genome_SL1344	QBR168	up regulated	FQ312003	SL1344_4279	[4603836-4604570]	frdB		Fumarate reductase; iron-sulfur protein	E1WF32
958	2070	1.55713	0.00548998	2070_SL1344_4279/frdB_Genome_SL1344	QBR545	up regulated	FQ312003	SL1344_4279	[4603836-4604570]	frdB		Fumarate reductase; iron-sulfur protein	E1WF32
63	12209	1.63188	0.00765819	12209_SL1344_4278/frdC_Genome_SL1344	QBR070	up regulated	FQ312003	SL1344_4278	[4603430-4603825]	frdC		Fumarate reductase subunit C (Fumarate reductase 15 kDa hydrophobic protein)	E1WF31
221	12209	1.56397	0.0144303	12209_SL1344_4278/frdC_Genome_SL1344	QBR071	up regulated	FQ312003	SL1344_4278	[4603430-4603825]	frdC		Fumarate reductase subunit C (Fumarate reductase 15 kDa hydrophobic protein)	E1WF31
419	12209	1.60995	0.0114489	12209_SL1344_4278/frdC_Genome_SL1344	QBR105	up regulated	FQ312003	SL1344_4278	[4603430-4603825]	frdC		Fumarate reductase subunit C (Fumarate reductase 15 kDa hydrophobic protein)	E1WF31
562	12209	1.42959	0.0439087	12209_SL1344_4278/frdC_Genome_SL1344	QBR161	up regulated	FQ312003	SL1344_4278	[4603430-4603825]	frdC		Fumarate reductase subunit C (Fumarate reductase 15 kDa hydrophobic protein)	E1WF31
679	12209	1.71662	0.00493447	12209_SL1344_4278/frdC_Genome_SL1344	QBR168	up regulated	FQ312003	SL1344_4278	[4603430-4603825]	frdC		Fumarate reductase subunit C (Fumarate reductase 15 kDa hydrophobic protein)	E1WF31
939	12209	1.77329	0.00239962	12209_SL1344_4278/frdC_Genome_SL1344	QBR545	up regulated	FQ312003	SL1344_4278	[4603430-4603825]	frdC		Fumarate reductase subunit C (Fumarate reductase 15 kDa hydrophobic protein)	E1WF31
692	7634	1.30883	0.0111429	7634_SL1344_4277/frdD_Genome_SL1344	QBR168	up regulated	FQ312003	SL1344_4277	[4603060-4603419]	frdD		Fumarate reductase subunit D (Fumarate reductase 13 kDa hydrophobic protein)	E1WF30
236	8347	1.44712	0.0279765	8347_SL1344_1865/ftnB_Genome_SL1344	QBR071	up regulated	FQ312003	SL1344_1865	[1984808-1985311]	ftnB		Ferritin-like protein	E1WGH1
761	8347	1.62789	0.0165072	8347_SL1344_1865/ftnB_Genome_SL1344	QBR194	up regulated	FQ312003	SL1344_1865	[1984808-1985311]	ftnB		Ferritin-like protein	E1WGH1
769	8347	3.47354	3.88886e-10	8347_SL1344_1865/ftnB_Genome_SL1344	QBR195	up regulated	FQ312003	SL1344_1865	[1984808-1985311]	ftnB		Ferritin-like protein	E1WGH1
1100	8347	1.36028	0.0231298	8347_SL1344_1865/ftnB_Genome_SL1344	QBR638	up regulated	FQ312003	SL1344_1865	[1984808-1985311]	ftnB		Ferritin-like protein	E1WGH1
550	4713	0.827823	0.0283885	4713_SL1344_1765/ftsI2_Genome_SL1344	QBR161	up regulated	FQ312003	SL1344_1765	[1891150-1892895]	ftsI2		Penicillin-binding protein	E1WG73
246	12508	1.07324	0.0404874	12508_SL1344_4237/fumB_Genome_SL1344	QBR071	up regulated	FQ312003	SL1344_4237	[4566657-4568303]	fumB		Fumarate hydratase class I	E1WEZ0
256	12508	1.32779	0.0071572	12508_SL1344_4237/fumB_Genome_SL1344	QBR073	up regulated	FQ312003	SL1344_4237	[4566657-4568303]	fumB		Fumarate hydratase class I	E1WEZ0
431	12508	1.19306	0.0160367	12508_SL1344_4237/fumB_Genome_SL1344	QBR105	up regulated	FQ312003	SL1344_4237	[4566657-4568303]	fumB		Fumarate hydratase class I	E1WEZ0
528	12508	1.32934	0.0061725	12508_SL1344_4237/fumB_Genome_SL1344	QBR161	up regulated	FQ312003	SL1344_4237	[4566657-4568303]	fumB		Fumarate hydratase class I	E1WEZ0
634	12508	1.73797	8.35323e-05	12508_SL1344_4237/fumB_Genome_SL1344	QBR168	up regulated	FQ312003	SL1344_4237	[4566657-4568303]	fumB		Fumarate hydratase class I	E1WEZ0
690	1172	1.38362	0.0100073	1172_SL1344_4237/fumB_Genome_SL1344	QBR168	up regulated	FQ312003	SL1344_4237	[4566657-4568303]	fumB		Fumarate hydratase class I	E1WEZ0
975	12508	1.18601	0.0122829	12508_SL1344_4237/fumB_Genome_SL1344	QBR545	up regulated	FQ312003	SL1344_4237	[4566657-4568303]	fumB		Fumarate hydratase class I	E1WEZ0
961	673	1.44672	0.00708234	673_SL1344_3413/fusA_Genome_SL1344	QBR545	up regulated	FQ312003	SL1344_3413	[3621040-3623154]	fusA		Elongation factor G (EF-G)	E1WIM3
1026	3461	1.43079	0.0492279	3461_SL1344_3413/fusA_Genome_SL1344	QBR545	up regulated	FQ312003	SL1344_3413	[3621040-3623154]	fusA		Elongation factor G (EF-G)	E1WIM3
152	4791	1.72407	1.45016e-08	4791_SL1344_0753/galE_Genome_SL1344	QBR071	up regulated	FQ312003	SL1344_0753	[839835-840851]	galE		UDP-glucose 4-epimerase	E1W9R4
521	4791	0.979453	0.00419907	4791_SL1344_0753/galE_Genome_SL1344	QBR161	up regulated	FQ312003	SL1344_0753	[839835-840851]	galE		UDP-glucose 4-epimerase	E1W9R4
571	4791	1.20532	0.000130126	4791_SL1344_0753/galE_Genome_SL1344	QBR163	up regulated	FQ312003	SL1344_0753	[839835-840851]	galE		UDP-glucose 4-epimerase	E1W9R4
53	7109	1.78583	0.00469168	7109_SL1344_1225/gapA_Genome_SL1344	QBR070	up regulated	FQ312003	SL1344_1225	[1325546-1326541]	gapA		Glyceraldehyde 3-phosphate dehydrogenase A	E1WFF7
342	7109	2.04046	0.00140858	7109_SL1344_1225/gapA_Genome_SL1344	QBR104	up regulated	FQ312003	SL1344_1225	[1325546-1326541]	gapA		Glyceraldehyde 3-phosphate dehydrogenase A	E1WFF7
381	7109	2.03977	0.0011276	7109_SL1344_1225/gapA_Genome_SL1344	QBR105	up regulated	FQ312003	SL1344_1225	[1325546-1326541]	gapA		Glyceraldehyde 3-phosphate dehydrogenase A	E1WFF7
514	7109	2.04647	0.00113718	7109_SL1344_1225/gapA_Genome_SL1344	QBR161	up regulated	FQ312003	SL1344_1225	[1325546-1326541]	gapA		Glyceraldehyde 3-phosphate dehydrogenase A	E1WFF7
596	7109	1.7003	0.0126158	7109_SL1344_1225/gapA_Genome_SL1344	QBR163	up regulated	FQ312003	SL1344_1225	[1325546-1326541]	gapA		Glyceraldehyde 3-phosphate dehydrogenase A	E1WFF7
643	7109	2.19247	0.000318937	7109_SL1344_1225/gapA_Genome_SL1344	QBR168	up regulated	FQ312003	SL1344_1225	[1325546-1326541]	gapA		Glyceraldehyde 3-phosphate dehydrogenase A	E1WFF7
878	7109	2.89469	5.46722e-07	7109_SL1344_1225/gapA_Genome_SL1344	QBR545	up regulated	FQ312003	SL1344_1225	[1325546-1326541]	gapA		Glyceraldehyde 3-phosphate dehydrogenase A	E1WFF7
1144	7109	1.72878	0.0172258	7109_SL1344_1225/gapA_Genome_SL1344	QBR854	up regulated	FQ312003	SL1344_1225	[1325546-1326541]	gapA		Glyceraldehyde 3-phosphate dehydrogenase A	E1WFF7
111	2970	1.03103	0.0277642	2970_SL1344_0668/glnS_Genome_SL1344	QBR070	up regulated	FQ312003	SL1344_0668	[746832-748499]	glnS		Glutamine--tRNA ligase (EC 6.1.1.18) (Glutaminyl-tRNA synthetase)	E1W9I0
937	2970	1.29723	0.00217002	2970_SL1344_0668/glnS_Genome_SL1344	QBR545	up regulated	FQ312003	SL1344_0668	[746832-748499]	glnS		Glutamine--tRNA ligase (EC 6.1.1.18) (Glutaminyl-tRNA synthetase)	E1W9I0
289	5854	1.07522	0.0392809	5854_SL1344_0654/gltI_Genome_SL1344	QBR076	up regulated	FQ312003	SL1344_0654	[728320-729246]	gltI		ABC transporter periplasmic binding protein (Glutamate/aspartate?)	E1W9G6
23	9875	1.33333	0.00086701	9875_SL1344_0995/gtgE_Genome_SL1344	QBR070	up regulated	FQ312003	SL1344_0995	[1098888-1099574]	gtgE		Bacteriophage encoded virulence factor	E1W787
622	9875	0.994107	0.0348889	9875_SL1344_0995/gtgE_Genome_SL1344	QBR163	up regulated	FQ312003	SL1344_0995	[1098888-1099574]	gtgE		Bacteriophage encoded virulence factor	E1W787
703	7789	1.11282	0.0138541	7789_SL1344_2472/guaB_Genome_SL1344	QBR168	up regulated	FQ312003	SL1344_2472	[2622168-2623634]	guaB		Inosine-5'-monophosphate dehydrogenase (EC 1.1.1.205)	E1WIY7
930	7789	1.28897	0.00181787	7789_SL1344_2472/guaB_Genome_SL1344	QBR545	up regulated	FQ312003	SL1344_2472	[2622168-2623634]	guaB		Inosine-5'-monophosphate dehydrogenase (EC 1.1.1.205)	E1WIY7
1003	4601	0.850996	0.0300804	4601_SL1344_0141/guaC_Genome_SL1344	QBR545	up regulated	FQ312003	SL1344_0141	[164057-165100]	guaC		GMP reductase (EC 1.7.1.7) (Guanosine 5'-monophosphate oxidoreductase)	E1W813
52	3363	1.26172	0.0045024	3363_SL1344_2856/hilA_Genome_SL1344	QBR070	up regulated	FQ312003	SL1344_2856	[3042432-3044093]	hilA		Invasion protein regulator	E1WAC1
88	1126	1.20541	0.0177706	1126_SL1344_2856/hilA_Genome_SL1344	QBR070	up regulated	FQ312003	SL1344_2856	[3042432-3044093]	hilA		Invasion protein regulator	E1WAC1
247	3363	1.03084	0.0412138	3363_SL1344_2856/hilA_Genome_SL1344	QBR071	up regulated	FQ312003	SL1344_2856	[3042432-3044093]	hilA		Invasion protein regulator	E1WAC1
276	3363	1.35607	0.0044217	3363_SL1344_2856/hilA_Genome_SL1344	QBR076	up regulated	FQ312003	SL1344_2856	[3042432-3044093]	hilA		Invasion protein regulator	E1WAC1
310	3363	1.33796	0.00343742	3363_SL1344_2856/hilA_Genome_SL1344	QBR078	up regulated	FQ312003	SL1344_2856	[3042432-3044093]	hilA		Invasion protein regulator	E1WAC1
394	3363	1.29505	0.00497037	3363_SL1344_2856/hilA_Genome_SL1344	QBR105	up regulated	FQ312003	SL1344_2856	[3042432-3044093]	hilA		Invasion protein regulator	E1WAC1
547	3363	1.1238	0.0264062	3363_SL1344_2856/hilA_Genome_SL1344	QBR161	up regulated	FQ312003	SL1344_2856	[3042432-3044093]	hilA		Invasion protein regulator	E1WAC1
587	3363	1.26571	0.00650927	3363_SL1344_2856/hilA_Genome_SL1344	QBR163	up regulated	FQ312003	SL1344_2856	[3042432-3044093]	hilA		Invasion protein regulator	E1WAC1
946	3363	1.27144	0.00366673	3363_SL1344_2856/hilA_Genome_SL1344	QBR545	up regulated	FQ312003	SL1344_2856	[3042432-3044093]	hilA		Invasion protein regulator	E1WAC1
1029	3363	1.65005	0.000106638	3363_SL1344_2856/hilA_Genome_SL1344	QBR638	up regulated	FQ312003	SL1344_2856	[3042432-3044093]	hilA		Invasion protein regulator	E1WAC1
9	4789	1.77055	0.000106138	4789_SL1344_2855/hilD_Genome_SL1344	QBR070	up regulated	FQ312003	SL1344_2855	[3040412-3041341]	hilD		Transcriptional regulator hilD	E1WAC0
108	10617	1.16883	0.0273029	10617_SL1344_1273/himA_Genome_SL1344	QBR070	up regulated	FQ312003	SL1344_1273	[1375922-1376221]	himA		Integration host factor subunit alpha (Fragment)	E1WFK6
457	4931	1.07604	0.0270101	4931_SL1344_2051/hisB_Genome_SL1344	QBR105	up regulated	FQ312003	SL1344_2051	[2150709-2151776]	hisB		Histidine biosynthesis bifunctional protein HisB	E1WH07
674	8927	1.49214	0.00392016	8927_SL1344_0226/hlpA_Genome_SL1344	QBR168	up regulated	FQ312003	SL1344_0226	[264912-265397]	hlpA		Chaperone protein skp	E1W897
938	8927	1.51315	0.00234804	8927_SL1344_0226/hlpA_Genome_SL1344	QBR545	up regulated	FQ312003	SL1344_0226	[264912-265397]	hlpA		Chaperone protein skp	E1W897
951	9092	1.44985	0.00453481	9092_SL1344_2501/hscA_Genome_SL1344	QBR545	up regulated	FQ312003	SL1344_2501	[2675913-2677763]	hscA		Chaperone protein hscA (Hsc66)	E1WJ15
39	10242	1.37196	0.00246103	10242_SL1344_3122/hybB_Genome_SL1344	QBR070	up regulated	FQ312003	SL1344_3122	[3331190-3332368]	hybB		Probable hydrogenase-2 cytochrome b subunit	E1WHT6
370	10242	1.77993	4.12321e-05	10242_SL1344_3122/hybB_Genome_SL1344	QBR105	up regulated	FQ312003	SL1344_3122	[3331190-3332368]	hybB		Probable hydrogenase-2 cytochrome b subunit	E1WHT6
540	10242	1.201	0.019901	10242_SL1344_3122/hybB_Genome_SL1344	QBR161	up regulated	FQ312003	SL1344_3122	[3331190-3332368]	hybB		Probable hydrogenase-2 cytochrome b subunit	E1WHT6
606	10242	1.16516	0.0243988	10242_SL1344_3122/hybB_Genome_SL1344	QBR163	up regulated	FQ312003	SL1344_3122	[3331190-3332368]	hybB		Probable hydrogenase-2 cytochrome b subunit	E1WHT6
636	10242	1.71095	0.000103861	10242_SL1344_3122/hybB_Genome_SL1344	QBR168	up regulated	FQ312003	SL1344_3122	[3331190-3332368]	hybB		Probable hydrogenase-2 cytochrome b subunit	E1WHT6
880	10242	2.09373	5.8827e-07	10242_SL1344_3122/hybB_Genome_SL1344	QBR545	up regulated	FQ312003	SL1344_3122	[3331190-3332368]	hybB		Probable hydrogenase-2 cytochrome b subunit	E1WHT6
112	84	1.49629	0.0279535	84_SL1344_3121/hybC_Genome_SL1344	QBR070	up regulated	FQ312003	SL1344_3121	[3329490-3331193]	hybC		Hydrogenase-2 large subunit	E1WHT5
777	4929	1.74922	5.20283e-05	4929_SL1344_2835/hypB_Genome_SL1344	QBR195	up regulated	FQ312003	SL1344_2835	[3022799-3023671]	hypB		Hydrogenase isoenzymes formation protein HypB	E1WAA0
920	4929	1.425	0.00141426	4929_SL1344_2835/hypB_Genome_SL1344	QBR545	up regulated	FQ312003	SL1344_2835	[3022799-3023671]	hypB		Hydrogenase isoenzymes formation protein HypB	E1WAA0
1038	4929	1.4923	0.00114227	4929_SL1344_2835/hypB_Genome_SL1344	QBR638	up regulated	FQ312003	SL1344_2835	[3022799-3023671]	hypB		Hydrogenase isoenzymes formation protein HypB	E1WAA0
739	7555	0.815388	0.0367992	7555_SL1344_2838/hypE_Genome_SL1344	QBR168	up regulated	FQ312003	SL1344_2838	[3025052-3026062]	hypE		Hydrogenase isoenzymes formation protein HypE	E1WAA3
899	7555	1.18612	0.000406999	7555_SL1344_2838/hypE_Genome_SL1344	QBR545	up regulated	FQ312003	SL1344_2838	[3025052-3026062]	hypE		Hydrogenase isoenzymes formation protein HypE	E1WAA3
483	10742	0.962302	0.039985	10742_SL1344_3761/ilvN_Genome_SL1344	QBR105	up regulated	FQ312003	SL1344_3761	[4016935-4017225]	ilvN		Acetohydroxy acid synthase I; small subunit	E1WDM0
22	433	1.8039	0.000681425	433_SL1344_0891/infA_Genome_SL1344	QBR070	up regulated	FQ312003	SL1344_0891	[986884-987102]	infA		Translation initiation factor IF-1	E1W6Y5
24	11807	1.75329	0.000918747	11807_SL1344_0891/infA_Genome_SL1344	QBR070	up regulated	FQ312003	SL1344_0891	[986884-987102]	infA		Translation initiation factor IF-1	E1W6Y5
696	11807	1.45394	0.0112354	11807_SL1344_0891/infA_Genome_SL1344	QBR168	up regulated	FQ312003	SL1344_0891	[986884-987102]	infA		Translation initiation factor IF-1	E1W6Y5
754	433	1.22351	0.0483509	433_SL1344_0891/infA_Genome_SL1344	QBR168	up regulated	FQ312003	SL1344_0891	[986884-987102]	infA		Translation initiation factor IF-1	E1W6Y5
917	11807	1.71541	0.00107586	11807_SL1344_0891/infA_Genome_SL1344	QBR545	up regulated	FQ312003	SL1344_0891	[986884-987102]	infA		Translation initiation factor IF-1	E1W6Y5
967	433	1.46229	0.00864326	433_SL1344_0891/infA_Genome_SL1344	QBR545	up regulated	FQ312003	SL1344_0891	[986884-987102]	infA		Translation initiation factor IF-1	E1W6Y5
1172	11807	1.34218	0.0433912	11807_SL1344_0891/infA_Genome_SL1344	QBR854	up regulated	FQ312003	SL1344_0891	[986884-987102]	infA		Translation initiation factor IF-1	E1W6Y5
978	2694	1.24978	0.0124922	2694_SL1344_3259/infB_Genome_SL1344	QBR545	up regulated	FQ312003	SL1344_3259	[3474315-3476993]	infB		Translation initiation factor IF-2	E1WI70
126	407	1.21906	0.0348032	407_SL1344_2875/invA_Genome_SL1344	QBR070	up regulated	FQ312003	SL1344_2875	[3060976-3063033]	invA		Secretory apparatus of type III secretion system	E1WAE0
26	6347	1.84885	0.00128772	6347_SL1344_2874/invB_Genome_SL1344	QBR070	up regulated	FQ312003	SL1344_2874	[3060545-3060952]	invB		Chaperone protein for type III secretion system effectors	E1WAD9
745	8534	1.06058	0.0446697	8534_SL1344_1707/ipk_Genome_SL1344	QBR168	up regulated	FQ312003	SL1344_1707	[1833497-1834348]	ipk		4-diphosphocytidyl-2-C-methyl-D-erythritol kinase (CMK) (EC 2.7.1.148) (4-(cytidine-5'-diphospho)-2-C-methyl-D-erythritol kinase)	E1WG16
969	8534	1.22633	0.010678	8534_SL1344_1707/ipk_Genome_SL1344	QBR545	up regulated	FQ312003	SL1344_1707	[1833497-1834348]	ipk		4-diphosphocytidyl-2-C-methyl-D-erythritol kinase (CMK) (EC 2.7.1.148) (4-(cytidine-5'-diphospho)-2-C-methyl-D-erythritol kinase)	E1WG16
129	4271	1.02162	0.035591	4271_SL1344_4056/katG_Genome_SL1344	QBR070	up regulated	FQ312003	SL1344_4056	[4341021-4343201]	katG		Catalase-peroxidase (CP) (EC 1.11.1.21) (Peroxidase/catalase)	E1WEG2
797	4271	1.14357	0.0187229	4271_SL1344_4056/katG_Genome_SL1344	QBR195	up regulated	FQ312003	SL1344_4056	[4341021-4343201]	katG		Catalase-peroxidase (CP) (EC 1.11.1.21) (Peroxidase/catalase)	E1WEG2
453	5047	0.940869	0.021817	5047_SL1344_3659/lctD_Genome_SL1344	QBR105	up regulated	FQ312003	SL1344_3659	[3909652-3910842]	lctD		L-lactate dehydrogenase [cytochrome] (EC 1.1.2.3)	E1WDC2
781	448	1.9214	0.000286484	448_SL1344_3705/ligB_Genome_SL1344	QBR195	up regulated	FQ312003	SL1344_3705	[3952470-3954155]	ligB		DNA ligase B (EC 6.5.1.2) (Polydeoxyribonucleotide synthase [NAD(+)] B)	E1WDG8
1101	448	1.26043	0.0241994	448_SL1344_3705/ligB_Genome_SL1344	QBR638	up regulated	FQ312003	SL1344_3705	[3952470-3954155]	ligB		DNA ligase B (EC 6.5.1.2) (Polydeoxyribonucleotide synthase [NAD(+)] B)	E1WDG8
122	5517	0.863763	0.0340712	5517_SL1344_1008/lonH_Genome_SL1344	QBR070	up regulated	FQ312003	SL1344_1008	[1114817-1116403]	lonH		Putative uncharacterized protein lonH	E1W7A0
37	12045	1.44868	0.00229812	12045_SL1344_2299/lrhA_Genome_SL1344	QBR070	up regulated	FQ312003	SL1344_2299	[2437841-2438779]	lrhA		NADH dehydrogenase operon transcriptional regulator	E1WCH0
334	7817	1.04362	0.0380478	7817_SL1344_4166/malE_Genome_SL1344	QBR078	up regulated	FQ312003	SL1344_4166	[4470620-4471819]	malE		Periplasmic maltose-binding protein	E1WES0
406	7817	1.221	0.00775692	7817_SL1344_4166/malE_Genome_SL1344	QBR105	up regulated	FQ312003	SL1344_4166	[4470620-4471819]	malE		Periplasmic maltose-binding protein	E1WES0
648	7817	1.45832	0.000654862	7817_SL1344_4166/malE_Genome_SL1344	QBR168	up regulated	FQ312003	SL1344_4166	[4470620-4471819]	malE		Periplasmic maltose-binding protein	E1WES0
977	7817	1.12483	0.0124849	7817_SL1344_4166/malE_Genome_SL1344	QBR545	up regulated	FQ312003	SL1344_4166	[4470620-4471819]	malE		Periplasmic maltose-binding protein	E1WES0
415	11960	1.4444	0.0101309	11960_SL1344_4164/malF_Genome_SL1344	QBR105	up regulated	FQ312003	SL1344_4164	[4468944-4470488]	malF		Maltose transport inner membrane protein	E1WER9
437	586	1.4964	0.0173037	586_SL1344_4164/malF_Genome_SL1344	QBR105	up regulated	FQ312003	SL1344_4164	[4468944-4470488]	malF		Maltose transport inner membrane protein	E1WER9
639	11960	1.89192	0.00023417	11960_SL1344_4164/malF_Genome_SL1344	QBR168	up regulated	FQ312003	SL1344_4164	[4468944-4470488]	malF		Maltose transport inner membrane protein	E1WER9
670	586	1.7253	0.00348306	586_SL1344_4164/malF_Genome_SL1344	QBR168	up regulated	FQ312003	SL1344_4164	[4468944-4470488]	malF		Maltose transport inner membrane protein	E1WER9
1006	586	1.36219	0.0316798	586_SL1344_4164/malF_Genome_SL1344	QBR545	up regulated	FQ312003	SL1344_4164	[4468944-4470488]	malF		Maltose transport inner membrane protein	E1WER9
704	9083	1.36909	0.0139984	9083_SL1344_2276/menB_Genome_SL1344	QBR168	up regulated	FQ312003	SL1344_2276	[2411715-2412572]	menB		Naphthoate synthase	E1WCE7
30	6522	1.28077	0.00177654	6522_SL1344_2765/mig-14_Genome_SL1344	QBR070	up regulated	FQ312003	SL1344_2765	[2952171-2953067]	mig-14		Hypothetical transcriptional regulator	E1WA31
862	6522	1.06651	0.0284868	6522_SL1344_2765/mig-14_Genome_SL1344	QBR209	up regulated	FQ312003	SL1344_2765	[2952171-2953067]	mig-14		Hypothetical transcriptional regulator	E1WA31
475	6685	0.882328	0.037155	6685_SL1344_1609/mppA_Genome_SL1344	QBR105	up regulated	FQ312003	SL1344_1609	[1728851-1730464]	mppA		Periplasmic murein peptide-binding protein MppA	E1WC09
524	6685	1.10971	0.00507933	6685_SL1344_1609/mppA_Genome_SL1344	QBR161	up regulated	FQ312003	SL1344_1609	[1728851-1730464]	mppA		Periplasmic murein peptide-binding protein MppA	E1WC09
812	6685	0.87946	0.0370695	6685_SL1344_1609/mppA_Genome_SL1344	QBR195	up regulated	FQ312003	SL1344_1609	[1728851-1730464]	mppA		Periplasmic murein peptide-binding protein MppA	E1WC09
127	10663	1.03516	0.0349705	10663_SL1344_0628/mrdA_Genome_SL1344	QBR070	up regulated	FQ312003	SL1344_0628	[701433-703334]	mrdA		Penicillin-binding protein 2	E1W9E1
481	10663	1.03812	0.0399421	10663_SL1344_0628/mrdA_Genome_SL1344	QBR105	up regulated	FQ312003	SL1344_0628	[701433-703334]	mrdA		Penicillin-binding protein 2	E1W9E1
1015	10663	1.02981	0.0375458	10663_SL1344_0628/mrdA_Genome_SL1344	QBR545	up regulated	FQ312003	SL1344_0628	[701433-703334]	mrdA		Penicillin-binding protein 2	E1W9E1
190	4585	1.29885	0.000450457	4585_SL1344_2533/murQ_Genome_SL1344	QBR071	up regulated	FQ312003	SL1344_2533	[2714296-2715189]	murQ		Hypothetical phophosugar binding protein	E1WJ46
455	9476	1.1851	0.0243272	9476_SL1344_4293/mutL_Genome_SL1344	QBR105	up regulated	FQ312003	SL1344_4293	[4622274-4624130]	mutL		DNA mismatch repair protein mutL	E1WF46
700	9476	1.27084	0.0128635	9476_SL1344_4293/mutL_Genome_SL1344	QBR168	up regulated	FQ312003	SL1344_4293	[4622274-4624130]	mutL		DNA mismatch repair protein mutL	E1WF46
192	12250	1.51474	0.000608089	12250_SL1344_1694/narX_Genome_SL1344	QBR071	up regulated	FQ312003	SL1344_1694	[1821135-1822931]	narX		Nitrate/nitrite sensor protein NarX	E1WG03
214	886	1.21267	0.00736186	886_SL1344_1694/narX_Genome_SL1344	QBR071	up regulated	FQ312003	SL1344_1694	[1821135-1822931]	narX		Nitrate/nitrite sensor protein NarX	E1WG03
612	886	1.09295	0.0282985	886_SL1344_1694/narX_Genome_SL1344	QBR163	up regulated	FQ312003	SL1344_1694	[1821135-1822931]	narX		Nitrate/nitrite sensor protein NarX	E1WG03
629	12250	1.06818	0.0476938	12250_SL1344_1694/narX_Genome_SL1344	QBR163	up regulated	FQ312003	SL1344_1694	[1821135-1822931]	narX		Nitrate/nitrite sensor protein NarX	E1WG03
136	4495	0.88847	0.0385677	4495_SL1344_1148/ndh_Genome_SL1344	QBR070	up regulated	FQ312003	SL1344_1148	[1250596-1251900]	ndh		NADH dehydrogenase	E1WF80
148	8495	1.16577	0.048737	8495_SL1344_2904/nlpD_Genome_SL1344	QBR070	up regulated	FQ312003	SL1344_2904	[3089110-3090243]	nlpD		Lipoprotein NlpD	E1WAG9
235	8495	1.30732	0.0264732	8495_SL1344_2904/nlpD_Genome_SL1344	QBR071	up regulated	FQ312003	SL1344_2904	[3089110-3090243]	nlpD		Lipoprotein NlpD	E1WAG9
45	2430	1.22833	0.00345558	2430_SL1344_2246/nrdA_Genome_SL1344	QBR070	up regulated	FQ312003	SL1344_2246	[2379116-2381401]	nrdA		Ribonucleoside-diphosphate reductase (EC 1.17.4.1)	E1WCB7
889	2430	1.53111	0.000123813	2430_SL1344_2246/nrdA_Genome_SL1344	QBR545	up regulated	FQ312003	SL1344_2246	[2379116-2381401]	nrdA		Ribonucleoside-diphosphate reductase (EC 1.17.4.1)	E1WCB7
986	684	1.32212	0.0154108	684_SL1344_3260/nusA_Genome_SL1344	QBR545	up regulated	FQ312003	SL1344_3260	[3477018-3478520]	nusA		Transcription termination/antitermination L factor	E1WI71
80	8144	1.24164	0.0132247	8144_SL1344_0412/nusB_Genome_SL1344	QBR070	up regulated	FQ312003	SL1344_0412	[471013-471432]	nusB		N utilization substance protein B homolog (Protein NusB)	E1W8S8
33	11321	2.00381	0.00221763	11321_SL1344_2850/orgA_Genome_SL1344	QBR070	up regulated	FQ312003	SL1344_2850	[3037001-3037600]	orgA		Oxygen-regulated invasion protein OrgA	E1WAB5
874	9712	1.45241	0.0494687	9712_SL1344_1246/osmE_Genome_SL1344	QBR209	up regulated	FQ312003	SL1344_1246	[1348018-1348359]	osmE		Osmotically inducible lipoprotein E	E1WFH8
74	2334	1.50934	0.0108681	2334_SL1344_1799/pagK_Genome_SL1344	QBR070	up regulated	FQ312003	SL1344_1799	[1920747-1920947]	pagK		Bacteriophage encoded pagK (PhoPQ-activated protein)	E1WGA5
1097	2334	1.33074	0.0216836	2334_SL1344_1799/pagK_Genome_SL1344	QBR638	up regulated	FQ312003	SL1344_1799	[1920747-1920947]	pagK		Bacteriophage encoded pagK (PhoPQ-activated protein)	E1WGA5
243	5433	0.996612	0.0337324	5433_SL1344_2905/pcm_Genome_SL1344	QBR071	up regulated	FQ312003	SL1344_2905	[3090419-3091045]	pcm		Protein-L-isoaspartate O-methyltransferase (EC 2.1.1.77) (L-isoaspartyl protein carboxyl methyltransferase)	E1WAH0
389	5433	1.30159	0.001951	5433_SL1344_2905/pcm_Genome_SL1344	QBR105	up regulated	FQ312003	SL1344_2905	[3090419-3091045]	pcm		Protein-L-isoaspartate O-methyltransferase (EC 2.1.1.77) (L-isoaspartyl protein carboxyl methyltransferase) (Protein L-isoaspartyl methyltransferase) (Protein-beta-aspartate methyltransferase)	E1WAH0
738	5433	0.97419	0.0367992	5433_SL1344_2905/pcm_Genome_SL1344	QBR168	up regulated	FQ312003	SL1344_2905	[3090419-3091045]	pcm		Protein-L-isoaspartate O-methyltransferase (EC 2.1.1.77) (L-isoaspartyl protein carboxyl methyltransferase) (Protein L-isoaspartyl methyltransferase) (Protein-beta-aspartate methyltransferase)	E1WAH0
790	5433	1.17335	0.00738367	5433_SL1344_2905/pcm_Genome_SL1344	QBR195	up regulated	FQ312003	SL1344_2905	[3090419-3091045]	pcm		Protein-L-isoaspartate O-methyltransferase (EC 2.1.1.77) (L-isoaspartyl protein carboxyl methyltransferase) (Protein L-isoaspartyl methyltransferase) (Protein-beta-aspartate methyltransferase)	E1WAH0
972	5433	1.09224	0.0107165	5433_SL1344_2905/pcm_Genome_SL1344	QBR545	up regulated	FQ312003	SL1344_2905	[3090419-3091045]	pcm		Protein-L-isoaspartate O-methyltransferase (EC 2.1.1.77) (L-isoaspartyl protein carboxyl methyltransferase) (Protein L-isoaspartyl methyltransferase) (Protein-beta-aspartate methyltransferase)	E1WAH0
522	6192	1.1966	0.00436087	6192_SL1344_3382/pez_Genome_SL1344	QBR161	up regulated	FQ312003	SL1344_3382	[3604783-3605772]	pez		DNA-directed RNA polymerase subunit alpha (RNAP subunit alpha) (EC 2.7.7.6) (RNA polymerase subunit alpha) (Transcriptase subunit alpha)	E1WIJ2
665	6192	1.22088	0.00251175	6192_SL1344_3382/pez_Genome_SL1344	QBR168	up regulated	FQ312003	SL1344_3382	[3604783-3605772]	pez		DNA-directed RNA polymerase subunit alpha (RNAP subunit alpha) (EC 2.7.7.6) (RNA polymerase subunit alpha) (Transcriptase subunit alpha)	E1WIJ2
957	6192	1.1185	0.00523797	6192_SL1344_3382/pez_Genome_SL1344	QBR545	up regulated	FQ312003	SL1344_3382	[3604783-3605772]	pez		DNA-directed RNA polymerase subunit alpha (RNAP subunit alpha) (EC 2.7.7.6) (RNA polymerase subunit alpha) (Transcriptase subunit alpha)	E1WIJ2
1151	6192	1.0781	0.0202119	6192_SL1344_3382/pez_Genome_SL1344	QBR854	up regulated	FQ312003	SL1344_3382	[3604783-3605772]	pez		DNA-directed RNA polymerase subunit alpha (RNAP subunit alpha) (EC 2.7.7.6) (RNA polymerase subunit alpha) (Transcriptase subunit alpha)	E1WIJ2
123	5801	1.42218	0.0340712	5801_SL1344_0910/pflB_Genome_SL1344	QBR070	up regulated	FQ312003	SL1344_0910	[1011663-1013945]	pflB		Formate acetyltransferase 1	E1W704
365	5801	1.50506	0.0453574	5801_SL1344_0910/pflB_Genome_SL1344	QBR104	up regulated	FQ312003	SL1344_0910	[1011663-1013945]	pflB		Formate acetyltransferase 1	E1W704
418	5801	1.66121	0.0110085	5801_SL1344_0910/pflB_Genome_SL1344	QBR105	up regulated	FQ312003	SL1344_0910	[1011663-1013945]	pflB		Formate acetyltransferase 1	E1W704
517	5801	1.92258	0.00219732	5801_SL1344_0910/pflB_Genome_SL1344	QBR161	up regulated	FQ312003	SL1344_0910	[1011663-1013945]	pflB		Formate acetyltransferase 1	E1W704
539	2159	1.46644	0.0170825	2159_SL1344_0910/pflB_Genome_SL1344	QBR161	up regulated	FQ312003	SL1344_0910	[1011663-1013945]	pflB		Formate acetyltransferase 1	E1W704
624	5801	1.4598	0.0410848	5801_SL1344_0910/pflB_Genome_SL1344	QBR163	up regulated	FQ312003	SL1344_0910	[1011663-1013945]	pflB		Formate acetyltransferase 1	E1W704
631	5801	2.47213	2.29031e-05	5801_SL1344_0910/pflB_Genome_SL1344	QBR168	up regulated	FQ312003	SL1344_0910	[1011663-1013945]	pflB		Formate acetyltransferase 1	E1W704
682	2159	1.56784	0.00545744	2159_SL1344_0910/pflB_Genome_SL1344	QBR168	up regulated	FQ312003	SL1344_0910	[1011663-1013945]	pflB		Formate acetyltransferase 1	E1W704
877	5801	3.18019	2.08289e-08	5801_SL1344_0910/pflB_Genome_SL1344	QBR545	up regulated	FQ312003	SL1344_0910	[1011663-1013945]	pflB		Formate acetyltransferase 1	E1W704
885	2159	2.21788	1.42951e-05	2159_SL1344_0910/pflB_Genome_SL1344	QBR545	up regulated	FQ312003	SL1344_0910	[1011663-1013945]	pflB		Formate acetyltransferase 1	E1W704
1135	5801	1.82762	0.00729365	5801_SL1344_0910/pflB_Genome_SL1344	QBR854	up regulated	FQ312003	SL1344_0910	[1011663-1013945]	pflB		Formate acetyltransferase 1	E1W704
167	11184	1.4945	5.71081e-05	11184_SL1344_0819/pflF_Genome_SL1344	QBR071	up regulated	FQ312003	SL1344_0819	[910608-913040]	pflF		Hypothetical formate acetyltransferase 3	E1W9X9
813	1973	1.03879	0.0380586	1973_SL1344_2364/pgtA_Genome_SL1344	QBR195	up regulated	FQ312003	SL1344_2364	[2504977-2506224]	pgtA		Phosphoglycerate transport system transcriptional regulatory protein PgtA	E1WCN5
151	2606	2.56265	6.16186e-10	2606_SL1344_2363/pgtE_Genome_SL1344	QBR071	up regulated	FQ312003	SL1344_2363	[2503771-2504709]	pgtE		Outer membrane protease E	E1WCN4
349	2606	1.26433	0.00611847	2606_SL1344_2363/pgtE_Genome_SL1344	QBR104	up regulated	FQ312003	SL1344_2363	[2503771-2504709]	pgtE		Outer membrane protease E	E1WCN4
510	2606	1.53204	0.000303289	2606_SL1344_2363/pgtE_Genome_SL1344	QBR161	up regulated	FQ312003	SL1344_2363	[2503771-2504709]	pgtE		Outer membrane protease E	E1WCN4
568	2606	2.01129	5.8087e-07	2606_SL1344_2363/pgtE_Genome_SL1344	QBR163	up regulated	FQ312003	SL1344_2363	[2503771-2504709]	pgtE		Outer membrane protease E	E1WCN4
660	2606	1.35358	0.00181412	2606_SL1344_2363/pgtE_Genome_SL1344	QBR168	up regulated	FQ312003	SL1344_2363	[2503771-2504709]	pgtE		Outer membrane protease E	E1WCN4
760	2606	1.2033	0.0151446	2606_SL1344_2363/pgtE_Genome_SL1344	QBR194	up regulated	FQ312003	SL1344_2363	[2503771-2504709]	pgtE		Outer membrane protease E	E1WCN4
774	2606	1.77214	1.22029e-05	2606_SL1344_2363/pgtE_Genome_SL1344	QBR195	up regulated	FQ312003	SL1344_2363	[2503771-2504709]	pgtE		Outer membrane protease E	E1WCN4
29	1308	1.43036	0.0015398	1308_SL1344_1272/pheT_Genome_SL1344	QBR070	up regulated	FQ312003	SL1344_1272	[1373530-1375917]	pheT		Phenylalanine--tRNA ligase beta subunit (EC 6.1.1.20) (Phenylalanyl-tRNA synthetase beta subunit)	E1WFK5
295	5154	0.923777	0.0490318	5154_SL1344_0143/pilB_Genome_SL1344	QBR076	up regulated	FQ312003	SL1344_0143	[166323-167708]	pilB		Competence gene-DNA binding and transport	E1W815
449	5154	0.974114	0.0207468	5154_SL1344_0143/pilB_Genome_SL1344	QBR105	up regulated	FQ312003	SL1344_0143	[166323-167708]	pilB		Competence gene-DNA binding and transport	E1W815
1046	5154	1.17515	0.00292422	5154_SL1344_0143/pilB_Genome_SL1344	QBR638	up regulated	FQ312003	SL1344_0143	[166323-167708]	pilB		Competence gene-DNA binding and transport	E1W815
87	4819	1.18675	0.0173648	4819_SL1344_1185/pliC_Genome_SL1344	QBR070	up regulated	FQ312003	SL1344_1185	[1290898-1291242]	pliC		Hypothetical secreted protein	E1WFB6
869	4819	1.17051	0.0370433	4819_SL1344_1185/pliC_Genome_SL1344	QBR209	up regulated	FQ312003	SL1344_1185	[1290898-1291242]	pliC		Hypothetical secreted protein	E1WFB6
1125	4819	0.977434	0.0399355	4819_SL1344_1185/pliC_Genome_SL1344	QBR638	up regulated	FQ312003	SL1344_1185	[1290898-1291242]	pliC		Hypothetical secreted protein	E1WFB6
78	3593	1.37271	0.0114513	3593_SL1344_3670/pmgI_Genome_SL1344	QBR070	up regulated	FQ312003	SL1344_3670	[3918878-3920422]	pmgI		2;3-bisphosphoglycerate-independent phosphoglycerate mutase (BPG-independent PGAM) (Phosphoglyceromutase) (iPGM) (EC 5.4.2.1)	E1WDD3
90	2607	1.55816	0.0184291	2607_SL1344_3670/pmgI_Genome_SL1344	QBR070	up regulated	FQ312003	SL1344_3670	[3918878-3920422]	pmgI		2;3-bisphosphoglycerate-independent phosphoglycerate mutase (BPG-independent PGAM) (Phosphoglyceromutase) (iPGM) (EC 5.4.2.1)	E1WDD3
355	3593	1.39028	0.0201583	3593_SL1344_3670/pmgI_Genome_SL1344	QBR104	up regulated	FQ312003	SL1344_3670	[3918878-3920422]	pmgI		2;3-bisphosphoglycerate-independent phosphoglycerate mutase (BPG-independent PGAM) (Phosphoglyceromutase) (iPGM) (EC 5.4.2.1)	E1WDD3
531	2607	1.77489	0.0071547	2607_SL1344_3670/pmgI_Genome_SL1344	QBR161	up regulated	FQ312003	SL1344_3670	[3918878-3920422]	pmgI		2;3-bisphosphoglycerate-independent phosphoglycerate mutase (BPG-independent PGAM) (Phosphoglyceromutase) (iPGM) (EC 5.4.2.1)	E1WDD3
552	3593	1.30508	0.031137	3593_SL1344_3670/pmgI_Genome_SL1344	QBR161	up regulated	FQ312003	SL1344_3670	[3918878-3920422]	pmgI		2;3-bisphosphoglycerate-independent phosphoglycerate mutase (BPG-independent PGAM) (Phosphoglyceromutase) (iPGM) (EC 5.4.2.1)	E1WDD3
657	2607	1.9768	0.00137332	2607_SL1344_3670/pmgI_Genome_SL1344	QBR168	up regulated	FQ312003	SL1344_3670	[3918878-3920422]	pmgI		2;3-bisphosphoglycerate-independent phosphoglycerate mutase (BPG-independent PGAM) (Phosphoglyceromutase) (iPGM) (EC 5.4.2.1)	E1WDD3
746	3593	1.18165	0.0460295	3593_SL1344_3670/pmgI_Genome_SL1344	QBR168	up regulated	FQ312003	SL1344_3670	[3918878-3920422]	pmgI		2;3-bisphosphoglycerate-independent phosphoglycerate mutase (BPG-independent PGAM) (Phosphoglyceromutase) (iPGM) (EC 5.4.2.1)	E1WDD3
911	3593	1.68641	0.000827956	3593_SL1344_3670/pmgI_Genome_SL1344	QBR545	up regulated	FQ312003	SL1344_3670	[3918878-3920422]	pmgI		2;3-bisphosphoglycerate-independent phosphoglycerate mutase (BPG-independent PGAM) (Phosphoglyceromutase) (iPGM) (EC 5.4.2.1)	E1WDD3
918	2607	1.94563	0.00125299	2607_SL1344_3670/pmgI_Genome_SL1344	QBR545	up regulated	FQ312003	SL1344_3670	[3918878-3920422]	pmgI		2;3-bisphosphoglycerate-independent phosphoglycerate mutase (BPG-independent PGAM) (Phosphoglyceromutase) (iPGM) (EC 5.4.2.1)	E1WDD3
2	8036	1.87553	7.11e-07	8036_SL1344_2273/pmrD_Genome_SL1344	QBR070	up regulated	FQ312003	SL1344_2273	[2409034-2409291]	pmrD		Polymyxin B resistance protein	E1WCE4
666	8036	1.23121	0.00314428	8036_SL1344_2273/pmrD_Genome_SL1344	QBR168	up regulated	FQ312003	SL1344_2273	[2409034-2409291]	pmrD		Polymyxin B resistance protein	E1WCE4
833	8036	1.52532	0.000160817	8036_SL1344_2273/pmrD_Genome_SL1344	QBR209	up regulated	FQ312003	SL1344_2273	[2409034-2409291]	pmrD		Polymyxin B resistance protein	E1WCE4
908	8036	1.32915	0.000808765	8036_SL1344_2273/pmrD_Genome_SL1344	QBR545	up regulated	FQ312003	SL1344_2273	[2409034-2409291]	pmrD		Polymyxin B resistance protein	E1WCE4
658	9080	1.79375	0.00171442	9080_SL1344_0682/potE_Genome_SL1344	QBR168	up regulated	FQ312003	SL1344_0682	[761474-762793]	potE		Putrescine-ornithine antiporter	E1W9J4
77	11785	1.32298	0.0114115	11785_SL1344_3439/ppiA_Genome_SL1344	QBR070	up regulated	FQ312003	SL1344_3439	[3642705-3643277]	ppiA		Peptidyl-prolyl cis-trans isomerase (EC 5.2.1.8)	E1WIP9
144	411	1.24971	0.0482047	411_SL1344_3439/ppiA_Genome_SL1344	QBR070	up regulated	FQ312003	SL1344_3439	[3642705-3643277]	ppiA		Peptidyl-prolyl cis-trans isomerase (EC 5.2.1.8)	E1WIP9
730	11785	1.20466	0.0315156	11785_SL1344_3439/ppiA_Genome_SL1344	QBR168	up regulated	FQ312003	SL1344_3439	[3642705-3643277]	ppiA		Peptidyl-prolyl cis-trans isomerase (EC 5.2.1.8)	E1WIP9
18	1451	1.98349	0.000587809	1451_SL1344_2854/prgH_Genome_SL1344	QBR070	up regulated	FQ312003	SL1344_2854	[3038918-3040096]	prgH		Type III secretion apparatus component	E1WAB9
82	2813	1.66656	0.0135478	2813_SL1344_2853/prgI_Genome_SL1344	QBR070	up regulated	FQ312003	SL1344_2853	[3038651-3038893]	prgI		Type III secretion system apparatus	E1WAB8
307	3943	1.24735	0.0016337	3943_SL1344_0381/proC_Genome_SL1344	QBR078	up regulated	FQ312003	SL1344_0381	[438742-439551]	proC		Pyrroline-5-carboxylate reductase (EC 1.5.1.2)	E1W8P7
390	3943	1.20252	0.00219366	3943_SL1344_0381/proC_Genome_SL1344	QBR105	up regulated	FQ312003	SL1344_0381	[438742-439551]	proC		Pyrroline-5-carboxylate reductase (EC 1.5.1.2)	E1W8P7
802	3943	0.949949	0.0271722	3943_SL1344_0381/proC_Genome_SL1344	QBR195	up regulated	FQ312003	SL1344_0381	[438742-439551]	proC		Pyrroline-5-carboxylate reductase (EC 1.5.1.2)	E1W8P7
1098	3943	0.90259	0.0218162	3943_SL1344_0381/proC_Genome_SL1344	QBR638	up regulated	FQ312003	SL1344_0381	[438742-439551]	proC		Pyrroline-5-carboxylate reductase (EC 1.5.1.2)	E1W8P7
976	6639	1.13821	0.0123033	6639_SL1344_0243/proS_Genome_SL1344	QBR545	up regulated	FQ312003	SL1344_0243	[282458-284176]	proS		Proline--tRNA ligase (EC 6.1.1.15) (Prolyl-tRNA synthetase)	E1W8B4
147	5789	1.02786	0.0482047	5789_SL1344_1708/prs_Genome_SL1344	QBR070	up regulated	FQ312003	SL1344_1708	[1834614-1835561]	prs		Ribose-phosphate pyrophosphokinase (RPPK) (EC 2.7.6.1) (Phosphoribosyl pyrophosphate synthase)	E1WG17
536	5789	1.2706	0.0135321	5789_SL1344_1708/prs_Genome_SL1344	QBR161	up regulated	FQ312003	SL1344_1708	[1834614-1835561]	prs		Ribose-phosphate pyrophosphokinase (RPPK) (EC 2.7.6.1) (Phosphoribosyl pyrophosphate synthase)	E1WG17
906	5789	1.51599	0.000808765	5789_SL1344_1708/prs_Genome_SL1344	QBR545	up regulated	FQ312003	SL1344_1708	[1834614-1835561]	prs		Ribose-phosphate pyrophosphokinase (RPPK) (EC 2.7.6.1) (Phosphoribosyl pyrophosphate synthase)	E1WG17
64	1088	1.31886	0.00776652	1088_SL1344_1711/pth_Genome_SL1344	QBR070	up regulated	FQ312003	SL1344_1711	[1837970-1838554]	pth		Peptidyl-tRNA hydrolase (PTH) (EC 3.1.1.29)	E1WG20
101	12417	1.26809	0.0242393	12417_SL1344_1711/pth_Genome_SL1344	QBR070	up regulated	FQ312003	SL1344_1711	[1837970-1838554]	pth		Peptidyl-tRNA hydrolase (PTH) (EC 3.1.1.29)	E1WG20
121	4818	0.932205	0.0338091	4818_SL1344_2973/ptr_Genome_SL1344	QBR070	up regulated	FQ312003	SL1344_2973	[3171108-3173996]	ptr		Protease III (Pitrilysin)	E1WAN8
1117	4818	0.854597	0.0360292	4818_SL1344_2973/ptr_Genome_SL1344	QBR638	up regulated	FQ312003	SL1344_2973	[3171108-3173996]	ptr		Protease III (Pitrilysin)	E1WAN8
17	5268	1.72625	0.000515784	5268_SL1344_1312/pykF_Genome_SL1344	QBR070	up regulated	FQ312003	SL1344_1312	[1416778-1418136]	pykF		Pyruvate kinase (EC 2.7.1.40)	E1WFP4
343	5268	1.64823	0.00177783	5268_SL1344_1312/pykF_Genome_SL1344	QBR104	up regulated	FQ312003	SL1344_1312	[1416778-1418136]	pykF		Pyruvate kinase (EC 2.7.1.40)	E1WFP4
546	5268	1.33119	0.0217437	5268_SL1344_1312/pykF_Genome_SL1344	QBR161	up regulated	FQ312003	SL1344_1312	[1416778-1418136]	pykF		Pyruvate kinase (EC 2.7.1.40)	E1WFP4
584	5268	1.51897	0.00458062	5268_SL1344_1312/pykF_Genome_SL1344	QBR163	up regulated	FQ312003	SL1344_1312	[1416778-1418136]	pykF		Pyruvate kinase (EC 2.7.1.40)	E1WFP4
662	5268	1.58814	0.00208757	5268_SL1344_1312/pykF_Genome_SL1344	QBR168	up regulated	FQ312003	SL1344_1312	[1416778-1418136]	pykF		Pyruvate kinase (EC 2.7.1.40)	E1WFP4
858	5268	1.37689	0.0181686	5268_SL1344_1312/pykF_Genome_SL1344	QBR209	up regulated	FQ312003	SL1344_1312	[1416778-1418136]	pykF		Pyruvate kinase (EC 2.7.1.40)	E1WFP4
882	5268	2.28112	1.36863e-06	5268_SL1344_1312/pykF_Genome_SL1344	QBR545	up regulated	FQ312003	SL1344_1312	[1416778-1418136]	pykF		Pyruvate kinase (EC 2.7.1.40)	E1WFP4
1131	5268	1.80507	0.000490772	5268_SL1344_1312/pykF_Genome_SL1344	QBR854	up regulated	FQ312003	SL1344_1312	[1416778-1418136]	pykF		Pyruvate kinase (EC 2.7.1.40)	E1WFP4
680	7270	1.22062	0.00540806	7270_SL1344_2932/pyrG_Genome_SL1344	QBR168	up regulated	FQ312003	SL1344_2932	[3120208-3121845]	pyrG		CTP synthase (EC 6.3.4.2) (CTP synthetase) (UTP--ammonia ligase)	E1WAJ7
683	5982	1.674	0.00557558	5982_SL1344_2932/pyrG_Genome_SL1344	QBR168	up regulated	FQ312003	SL1344_2932	[3120208-3121845]	pyrG		CTP synthase (EC 6.3.4.2) (CTP synthetase) (UTP--ammonia ligase)	E1WAJ7
905	7270	1.39127	0.000793969	7270_SL1344_2932/pyrG_Genome_SL1344	QBR545	up regulated	FQ312003	SL1344_2932	[3120208-3121845]	pyrG		CTP synthase (EC 6.3.4.2) (CTP synthetase) (UTP--ammonia ligase)	E1WAJ7
922	5982	1.8241	0.0014647	5982_SL1344_2932/pyrG_Genome_SL1344	QBR545	up regulated	FQ312003	SL1344_2932	[3120208-3121845]	pyrG		CTP synthase (EC 6.3.4.2) (CTP synthetase) (UTP--ammonia ligase)	E1WAJ7
386	4038	1.26404	0.0017197	4038_SL1344_2240/rcsC_Genome_SL1344	QBR105	up regulated	FQ312003	SL1344_2240	[2368463-2371309]	rcsC		Sensor protein RcsC	E1WCB1
1121	4038	0.84194	0.0380497	4038_SL1344_2240/rcsC_Genome_SL1344	QBR638	up regulated	FQ312003	SL1344_2240	[2368463-2371309]	rcsC		Sensor protein RcsC	E1WCB1
818	224	1.18747	0.0415187	224_SL1344_2937/relA_Genome_SL1344	QBR195	up regulated	FQ312003	SL1344_2937	[3124343-3126577]	relA		GTP pyrophosphokinase	E1WAK2
993	11264	1.91401	0.0217127	11264_SL1344_3391/rl18_Genome_SL1344	QBR545	up regulated	FQ312003	SL1344_3391	[3609987-3610340]	rl18		50S ribosomal protein L18	E1WIK1
1148	11264	2.12837	0.0187118	11264_SL1344_3391/rl18_Genome_SL1344	QBR854	up regulated	FQ312003	SL1344_3391	[3609987-3610340]	rl18		50S ribosomal protein L18	E1WIK1
49	10069	1.31032	0.00396874	10069_SL1344_0626/rlpA_Genome_SL1344	QBR070	up regulated	FQ312003	SL1344_0626	[699240-700307]	rlpA		Rare lipoprotein A	E1W9D9
40	2638	1.22983	0.00253177	2638_SL1344_0605/rna_Genome_SL1344	QBR070	up regulated	FQ312003	SL1344_0605	[679477-680283]	rna		Ribonuclease I	E1W9B8
245	2638	0.963029	0.0403541	2638_SL1344_0605/rna_Genome_SL1344	QBR071	up regulated	FQ312003	SL1344_0605	[679477-680283]	rna		Ribonuclease I	E1W9B8
476	2638	0.960815	0.037155	2638_SL1344_0605/rna_Genome_SL1344	QBR105	up regulated	FQ312003	SL1344_0605	[679477-680283]	rna		Ribonuclease I	E1W9B8
628	2638	0.961245	0.0463227	2638_SL1344_0605/rna_Genome_SL1344	QBR163	up regulated	FQ312003	SL1344_0605	[679477-680283]	rna		Ribonuclease I	E1W9B8
792	2638	1.12441	0.010678	2638_SL1344_0605/rna_Genome_SL1344	QBR195	up regulated	FQ312003	SL1344_0605	[679477-680283]	rna		Ribonuclease I	E1W9B8
1023	2638	0.91573	0.0470629	2638_SL1344_0605/rna_Genome_SL1344	QBR545	up regulated	FQ312003	SL1344_0605	[679477-680283]	rna		Ribonuclease I	E1W9B8
718	6502	1.14848	0.0225117	6502_SL1344_1270/rpl20_Genome_SL1344	QBR168	up regulated	FQ312003	SL1344_1270	[1371873-1372229]	rpl20		50S ribosomal protein L20	E1WFK3
1001	6502	1.10023	0.0270222	6502_SL1344_1270/rpl20_Genome_SL1344	QBR545	up regulated	FQ312003	SL1344_1270	[1371873-1372229]	rpl20		50S ribosomal protein L20	E1WFK3
131	7880	1.26787	0.0368397	7880_SL1344_1128/rpl32_Genome_SL1344	QBR070	up regulated	FQ312003	SL1344_1128	[1231988-1232161]	rpl32		50S ribosomal protein L32	E1W7M0
720	7880	1.37832	0.0225427	7880_SL1344_1128/rpl32_Genome_SL1344	QBR168	up regulated	FQ312003	SL1344_1128	[1231988-1232161]	rpl32		50S ribosomal protein L32	E1W7M0
942	7880	1.63083	0.00270304	7880_SL1344_1128/rpl32_Genome_SL1344	QBR545	up regulated	FQ312003	SL1344_1128	[1231988-1232161]	rpl32		50S ribosomal protein L32	E1W7M0
731	4179	1.09739	0.0319646	4179_SL1344_4089/rplA_Genome_SL1344	QBR168	up regulated	FQ312003	SL1344_4089	[4384868-4385572]	rplA		50S ribosomal protein L1	E1WEJ4
965	4179	1.23112	0.00840611	4179_SL1344_4089/rplA_Genome_SL1344	QBR545	up regulated	FQ312003	SL1344_4089	[4384868-4385572]	rplA		50S ribosomal protein L1	E1WEJ4
736	8983	1.89923	0.0350195	8983_SL1344_3404/rplB_Genome_SL1344	QBR168	up regulated	FQ312003	SL1344_3404	[3615285-3616106]	rplB		50S ribosomal protein L2	E1WIL4
979	8983	2.05303	0.0142208	8983_SL1344_3404/rplB_Genome_SL1344	QBR545	up regulated	FQ312003	SL1344_3404	[3615285-3616106]	rplB		50S ribosomal protein L2	E1WIL4
982	3974	2.15581	0.0147032	3974_SL1344_3407/rplC_Genome_SL1344	QBR545	up regulated	FQ312003	SL1344_3407	[3617039-3617668]	rplC		50S ribosomal protein L3	E1WIL7
110	8555	1.53555	0.02757	8555_SL1344_3395/rplE_Genome_SL1344	QBR070	up regulated	FQ312003	SL1344_3395	[3611642-3612181]	rplE		50S ribosomal protein L5	E1WIK5
533	8555	1.80029	0.00996573	8555_SL1344_3395/rplE_Genome_SL1344	QBR161	up regulated	FQ312003	SL1344_3395	[3611642-3612181]	rplE		50S ribosomal protein L5	E1WIK5
667	8555	1.93317	0.00314953	8555_SL1344_3395/rplE_Genome_SL1344	QBR168	up regulated	FQ312003	SL1344_3395	[3611642-3612181]	rplE		50S ribosomal protein L5	E1WIK5
915	8555	2.05045	0.00100687	8555_SL1344_3395/rplE_Genome_SL1344	QBR545	up regulated	FQ312003	SL1344_3395	[3611642-3612181]	rplE		50S ribosomal protein L5	E1WIK5
1132	8555	2.00078	0.00435252	8555_SL1344_3395/rplE_Genome_SL1344	QBR854	up regulated	FQ312003	SL1344_3395	[3611642-3612181]	rplE		50S ribosomal protein L5	E1WIK5
597	1576	1.61104	0.0129097	1576_SL1344_3392/rplF_Genome_SL1344	QBR163	up regulated	FQ312003	SL1344_3392	[3610350-3610883]	rplF		50S ribosomal protein L6	E1WIK2
904	1576	1.95731	0.000680282	1576_SL1344_3392/rplF_Genome_SL1344	QBR545	up regulated	FQ312003	SL1344_3392	[3610350-3610883]	rplF		50S ribosomal protein L6	E1WIK2
1157	1576	1.5558	0.0272686	1576_SL1344_3392/rplF_Genome_SL1344	QBR854	up regulated	FQ312003	SL1344_3392	[3610350-3610883]	rplF		50S ribosomal protein L6	E1WIK2
990	8393	1.09075	0.0189382	8393_SL1344_4327/rplI_Genome_SL1344	QBR545	up regulated	FQ312003	SL1344_4327	[4652084-4652533]	rplI		50S ribosomal protein L9	E1WAS9
675	9231	1.7613	0.0039297	9231_SL1344_4088/rplK_Genome_SL1344	QBR168	up regulated	FQ312003	SL1344_4088	[4384436-4384864]	rplK		50S ribosomal protein L11	E1WEJ3
933	9231	1.8055	0.00209135	9231_SL1344_4088/rplK_Genome_SL1344	QBR545	up regulated	FQ312003	SL1344_4088	[4384436-4384864]	rplK		50S ribosomal protein L11	E1WEJ3
1162	9231	1.54192	0.0319296	9231_SL1344_4088/rplK_Genome_SL1344	QBR854	up regulated	FQ312003	SL1344_4088	[4384436-4384864]	rplK		50S ribosomal protein L11	E1WEJ3
921	5101	1.63782	0.00141474	5101_SL1344_3317/rplM_Genome_SL1344	QBR545	up regulated	FQ312003	SL1344_3317	[3534231-3534659]	rplM		50S ribosomal protein L13	E1WIC8
1171	5101	1.30641	0.0433912	5101_SL1344_3317/rplM_Genome_SL1344	QBR854	up regulated	FQ312003	SL1344_3317	[3534231-3534659]	rplM		50S ribosomal protein L13	E1WIC8
742	1311	1.70586	0.0376003	1311_SL1344_3397/rplN_Genome_SL1344	QBR168	up regulated	FQ312003	SL1344_3397	[3612521-3612892]	rplN		50S ribosomal protein L14	E1WIK7
956	1311	2.04832	0.00523797	1311_SL1344_3397/rplN_Genome_SL1344	QBR545	up regulated	FQ312003	SL1344_3397	[3612521-3612892]	rplN		50S ribosomal protein L14	E1WIK7
925	7304	2.06014	0.00157318	7304_SL1344_3400/rplP_Genome_SL1344	QBR545	up regulated	FQ312003	SL1344_3400	[3613501-3613911]	rplP		50S ribosomal protein L16	E1WIL0
698	8788	1.44174	0.0122005	8788_SL1344_3381/rplQ_Genome_SL1344	QBR168	up regulated	FQ312003	SL1344_3381	[3604359-3604742]	rplQ		50S ribosomal protein L17	E1WIJ1
888	8788	1.99861	9.73656e-05	8788_SL1344_3381/rplQ_Genome_SL1344	QBR545	up regulated	FQ312003	SL1344_3381	[3604359-3604742]	rplQ		50S ribosomal protein L17	E1WIJ1
1168	8788	1.35447	0.0409212	8788_SL1344_3381/rplQ_Genome_SL1344	QBR854	up regulated	FQ312003	SL1344_3381	[3604359-3604742]	rplQ		50S ribosomal protein L17	E1WIJ1
72	8820	1.24257	0.0102019	8820_SL1344_3276/rplU_Genome_SL1344	QBR070	up regulated	FQ312003	SL1344_3276	[3494195-3494506]	rplU		50S ribosomal protein L21	E1WI87
548	8820	1.1815	0.0277301	8820_SL1344_3276/rplU_Genome_SL1344	QBR161	up regulated	FQ312003	SL1344_3276	[3494195-3494506]	rplU		50S ribosomal protein L21	E1WI87
613	8820	1.16805	0.0282985	8820_SL1344_3276/rplU_Genome_SL1344	QBR163	up regulated	FQ312003	SL1344_3276	[3494195-3494506]	rplU		50S ribosomal protein L21	E1WI87
689	8820	1.27887	0.00901279	8820_SL1344_3276/rplU_Genome_SL1344	QBR168	up regulated	FQ312003	SL1344_3276	[3494195-3494506]	rplU		50S ribosomal protein L21	E1WI87
950	8820	1.32128	0.00453481	8820_SL1344_3276/rplU_Genome_SL1344	QBR545	up regulated	FQ312003	SL1344_3276	[3494195-3494506]	rplU		50S ribosomal protein L21	E1WI87
1002	3927	1.57589	0.0270222	3927_SL1344_3405/rplW_Genome_SL1344	QBR545	up regulated	FQ312003	SL1344_3405	[3616124-3616426]	rplW		50S ribosomal protein L23	E1WIL5
936	12367	2.1844	0.00214101	12367_SL1344_3396/rplX_Genome_SL1344	QBR545	up regulated	FQ312003	SL1344_3396	[3612196-3612510]	rplX		50S ribosomal protein L24	E1WIK6
955	1028	2.19732	0.00510366	1028_SL1344_3396/rplX_Genome_SL1344	QBR545	up regulated	FQ312003	SL1344_3396	[3612196-3612510]	rplX		50S ribosomal protein L24	E1WIK6
1154	12367	1.93906	0.0226007	12367_SL1344_3396/rplX_Genome_SL1344	QBR854	up regulated	FQ312003	SL1344_3396	[3612196-3612510]	rplX		50S ribosomal protein L24	E1WIK6
753	4249	1.3404	0.0483509	4249_SL1344_2201/rplY_Genome_SL1344	QBR168	up regulated	FQ312003	SL1344_2201	[2324149-2324433]	rplY		50S ribosomal protein L25	E1WHF7
941	4249	1.77647	0.00250395	4249_SL1344_2201/rplY_Genome_SL1344	QBR545	up regulated	FQ312003	SL1344_2201	[2324149-2324433]	rplY		50S ribosomal protein L25	E1WHF7
38	5339	1.72709	0.00246103	5339_SL1344_3275/rpmA_Genome_SL1344	QBR070	up regulated	FQ312003	SL1344_3275	[3493918-3494175]	rpmA		50S ribosomal protein L27	E1WI86
350	5339	1.60664	0.0117146	5339_SL1344_3275/rpmA_Genome_SL1344	QBR104	up regulated	FQ312003	SL1344_3275	[3493918-3494175]	rpmA		50S ribosomal protein L27	E1WI86
543	5339	1.50797	0.0201261	5339_SL1344_3275/rpmA_Genome_SL1344	QBR161	up regulated	FQ312003	SL1344_3275	[3493918-3494175]	rpmA		50S ribosomal protein L27	E1WI86
684	5339	1.6181	0.0065695	5339_SL1344_3275/rpmA_Genome_SL1344	QBR168	up regulated	FQ312003	SL1344_3275	[3493918-3494175]	rpmA		50S ribosomal protein L27	E1WI86
934	5339	1.72893	0.00210366	5339_SL1344_3275/rpmA_Genome_SL1344	QBR545	up regulated	FQ312003	SL1344_3275	[3493918-3494175]	rpmA		50S ribosomal protein L27	E1WI86
1158	5339	1.50248	0.0272686	5339_SL1344_3275/rpmA_Genome_SL1344	QBR854	up regulated	FQ312003	SL1344_3275	[3493918-3494175]	rpmA		50S ribosomal protein L27	E1WI86
44	985	1.59153	0.0033436	985_SL1344_3694/rpmB_Genome_SL1344	QBR070	up regulated	FQ312003	SL1344_3694	[3943540-3943776]	rpmB		50S ribosomal protein L28	E1WDF7
91	12329	1.38285	0.019803	12329_SL1344_3694/rpmB_Genome_SL1344	QBR070	up regulated	FQ312003	SL1344_3694	[3943540-3943776]	rpmB		50S ribosomal protein L28	E1WDF7
362	12329	1.38608	0.0382819	12329_SL1344_3694/rpmB_Genome_SL1344	QBR104	up regulated	FQ312003	SL1344_3694	[3943540-3943776]	rpmB		50S ribosomal protein L28	E1WDF7
673	12329	1.63036	0.00390674	12329_SL1344_3694/rpmB_Genome_SL1344	QBR168	up regulated	FQ312003	SL1344_3694	[3943540-3943776]	rpmB		50S ribosomal protein L28	E1WDF7
898	12329	1.90526	0.000340434	12329_SL1344_3694/rpmB_Genome_SL1344	QBR545	up regulated	FQ312003	SL1344_3694	[3943540-3943776]	rpmB		50S ribosomal protein L28	E1WDF7
947	985	1.56155	0.00366673	985_SL1344_3694/rpmB_Genome_SL1344	QBR545	up regulated	FQ312003	SL1344_3694	[3943540-3943776]	rpmB		50S ribosomal protein L28	E1WDF7
1163	12329	1.42344	0.0319296	12329_SL1344_3694/rpmB_Genome_SL1344	QBR854	up regulated	FQ312003	SL1344_3694	[3943540-3943776]	rpmB		50S ribosomal protein L28	E1WDF7
914	4730	1.6802	0.000936115	4730_SL1344_3693/rpmG_Genome_SL1344	QBR545	up regulated	FQ312003	SL1344_3693	[3943352-3943519]	rpmG		50S ribosomal protein L33	E1WDF6
103	10582	1.55401	0.0243277	10582_SL1344_3806/rpmH_Genome_SL1344	QBR070	up regulated	FQ312003	SL1344_3806	[4066999-4067139]	rpmH		50S ribosomal protein L34	E1WDR5
678	10582	1.87293	0.00411137	10582_SL1344_3806/rpmH_Genome_SL1344	QBR168	up regulated	FQ312003	SL1344_3806	[4066999-4067139]	rpmH		50S ribosomal protein L34	E1WDR5
912	10582	2.07187	0.000839091	10582_SL1344_3806/rpmH_Genome_SL1344	QBR545	up regulated	FQ312003	SL1344_3806	[4066999-4067139]	rpmH		50S ribosomal protein L34	E1WDR5
1150	10582	1.74019	0.0191942	10582_SL1344_3806/rpmH_Genome_SL1344	QBR854	up regulated	FQ312003	SL1344_3806	[4066999-4067139]	rpmH		50S ribosomal protein L34	E1WDR5
923	2804	1.7129	0.00148361	2804_SL1344_3386/rpmJb_Genome_SL1344	QBR545	up regulated	FQ312003	SL1344_3386	[3607361-3607477]	rpmJb		50S ribosomal protein L36 2	E1WIJ6
59	11915	1.32811	0.00600459	11915_SL1344_4092/rpoB_Genome_SL1344	QBR070	up regulated	FQ312003	SL1344_4092	[4387239-4391267]	rpoB		DNA-directed RNA polymerase subunit beta (RNAP subunit beta) (EC 2.7.7.6) (RNA polymerase subunit beta) (Transcriptase subunit beta)	E1WEJ7
76	541	1.35159	0.0109964	541_SL1344_4092/rpoB_Genome_SL1344	QBR070	up regulated	FQ312003	SL1344_4092	[4387239-4391267]	rpoB		DNA-directed RNA polymerase subunit beta (RNAP subunit beta) (EC 2.7.7.6) (RNA polymerase subunit beta) (Transcriptase subunit beta)	E1WEJ7
560	11915	1.1517	0.0413411	11915_SL1344_4092/rpoB_Genome_SL1344	QBR161	up regulated	FQ312003	SL1344_4092	[4387239-4391267]	rpoB		DNA-directed RNA polymerase subunit beta (RNAP subunit beta) (EC 2.7.7.6) (RNA polymerase subunit beta) (Transcriptase subunit beta)	E1WEJ7
564	541	1.22266	0.044275	541_SL1344_4092/rpoB_Genome_SL1344	QBR161	up regulated	FQ312003	SL1344_4092	[4387239-4391267]	rpoB		DNA-directed RNA polymerase subunit beta (RNAP subunit beta) (EC 2.7.7.6) (RNA polymerase subunit beta) (Transcriptase subunit beta)	E1WEJ7
900	11915	1.59755	0.000500857	11915_SL1344_4092/rpoB_Genome_SL1344	QBR545	up regulated	FQ312003	SL1344_4092	[4387239-4391267]	rpoB		DNA-directed RNA polymerase subunit beta (RNAP subunit beta) (EC 2.7.7.6) (RNA polymerase subunit beta) (Transcriptase subunit beta)	E1WEJ7
943	541	1.50109	0.00284076	541_SL1344_4092/rpoB_Genome_SL1344	QBR545	up regulated	FQ312003	SL1344_4092	[4387239-4391267]	rpoB		DNA-directed RNA polymerase subunit beta (RNAP subunit beta) (EC 2.7.7.6) (RNA polymerase subunit beta) (Transcriptase subunit beta)	E1WEJ7
1146	11915	1.3048	0.0178522	11915_SL1344_4092/rpoB_Genome_SL1344	QBR854	up regulated	FQ312003	SL1344_4092	[4387239-4391267]	rpoB		DNA-directed RNA polymerase subunit beta (RNAP subunit beta) (EC 2.7.7.6) (RNA polymerase subunit beta) (Transcriptase subunit beta)	E1WEJ7
216	9017	1.53042	0.00886809	9017_SL1344_2903/rpoS_Genome_SL1344	QBR071	up regulated	FQ312003	SL1344_2903	[3088055-3089047]	rpoS		RNA polymerase sigma factor	E1WAG8
968	10849	1.42373	0.0100077	10849_SL1344_0918/rpsA_Genome_SL1344	QBR545	up regulated	FQ312003	SL1344_0918	[1022358-1024031]	rpsA		30S ribosomal protein S1	E1W712
751	10926	1.56108	0.0472618	10926_SL1344_3401/rpsC_Genome_SL1344	QBR168	up regulated	FQ312003	SL1344_3401	[3613924-3614625]	rpsC		30S ribosomal protein S3	E1WIL1
948	10926	1.98485	0.00398732	10926_SL1344_3401/rpsC_Genome_SL1344	QBR545	up regulated	FQ312003	SL1344_3401	[3613924-3614625]	rpsC		30S ribosomal protein S3	E1WIL1
1152	10926	1.86435	0.0202119	10926_SL1344_3401/rpsC_Genome_SL1344	QBR854	up regulated	FQ312003	SL1344_3401	[3613924-3614625]	rpsC		30S ribosomal protein S3	E1WIL1
971	10772	1.62468	0.0107165	10772_SL1344_3390/rpsE_Genome_SL1344	QBR545	up regulated	FQ312003	SL1344_3390	[3609469-3609972]	rpsE		30S ribosomal protein S5	E1WIK0
1169	10772	1.54446	0.0415676	10772_SL1344_3390/rpsE_Genome_SL1344	QBR854	up regulated	FQ312003	SL1344_3390	[3609469-3609972]	rpsE		30S ribosomal protein S5	E1WIK0
927	9299	2.20641	0.0016797	9299_SL1344_3414/rpsG_Genome_SL1344	QBR545	up regulated	FQ312003	SL1344_3414	[3623251-3623721]	rpsG		30S ribosomal protein S7	E1WIM4
1170	9299	1.79449	0.0415676	9299_SL1344_3414/rpsG_Genome_SL1344	QBR854	up regulated	FQ312003	SL1344_3414	[3623251-3623721]	rpsG		30S ribosomal protein S7	E1WIM4
556	3057	1.62601	0.0392745	3057_SL1344_3393/rpsH_Genome_SL1344	QBR161	up regulated	FQ312003	SL1344_3393	[3610896-3611288]	rpsH		30S ribosomal protein S8	E1WIK3
713	3057	1.68392	0.0195015	3057_SL1344_3393/rpsH_Genome_SL1344	QBR168	up regulated	FQ312003	SL1344_3393	[3610896-3611288]	rpsH		30S ribosomal protein S8	E1WIK3
952	3057	1.87349	0.00490811	3057_SL1344_3393/rpsH_Genome_SL1344	QBR545	up regulated	FQ312003	SL1344_3393	[3610896-3611288]	rpsH		30S ribosomal protein S8	E1WIK3
1017	8078	1.5764	0.0417387	8078_SL1344_3316/rpsI_Genome_SL1344	QBR545	up regulated	FQ312003	SL1344_3316	[3533823-3534215]	rpsI		30S ribosomal protein S9	E1WIC7
681	10420	2.14104	0.00545744	10420_SL1344_3408/rpsJ_Genome_SL1344	QBR168	up regulated	FQ312003	SL1344_3408	[3617701-3618012]	rpsJ		30S ribosomal protein S10	E1WIL8
984	10420	1.90155	0.0151906	10420_SL1344_3408/rpsJ_Genome_SL1344	QBR545	up regulated	FQ312003	SL1344_3408	[3617701-3618012]	rpsJ		30S ribosomal protein S10	E1WIL8
1167	10420	1.87958	0.0409212	10420_SL1344_3408/rpsJ_Genome_SL1344	QBR854	up regulated	FQ312003	SL1344_3408	[3617701-3618012]	rpsJ		30S ribosomal protein S10	E1WIL8
93	10972	1.54813	0.0204683	10972_SL1344_3384/rpsK_Genome_SL1344	QBR070	up regulated	FQ312003	SL1344_3384	[3606452-3606784]	rpsK		30S ribosomal protein S11	E1WIJ4
527	10972	1.81593	0.00583658	10972_SL1344_3384/rpsK_Genome_SL1344	QBR161	up regulated	FQ312003	SL1344_3384	[3606452-3606784]	rpsK		30S ribosomal protein S11	E1WIJ4
671	10972	1.83957	0.00376687	10972_SL1344_3384/rpsK_Genome_SL1344	QBR168	up regulated	FQ312003	SL1344_3384	[3606452-3606784]	rpsK		30S ribosomal protein S11	E1WIJ4
903	10972	2.05336	0.000663601	10972_SL1344_3384/rpsK_Genome_SL1344	QBR545	up regulated	FQ312003	SL1344_3384	[3606452-3606784]	rpsK		30S ribosomal protein S11	E1WIJ4
529	3590	1.68417	0.0061725	3590_SL1344_3385/rpsM_Genome_SL1344	QBR161	up regulated	FQ312003	SL1344_3385	[3606858-3607214]	rpsM		30S ribosomal protein S13	E1WIJ5
733	3590	1.38659	0.0325795	3590_SL1344_3385/rpsM_Genome_SL1344	QBR168	up regulated	FQ312003	SL1344_3385	[3606858-3607214]	rpsM		30S ribosomal protein S13	E1WIJ5
892	3590	2.06717	0.000192911	3590_SL1344_3385/rpsM_Genome_SL1344	QBR545	up regulated	FQ312003	SL1344_3385	[3606858-3607214]	rpsM		30S ribosomal protein S13	E1WIJ5
1166	3590	1.46142	0.040281	3590_SL1344_3385/rpsM_Genome_SL1344	QBR854	up regulated	FQ312003	SL1344_3385	[3606858-3607214]	rpsM		30S ribosomal protein S13	E1WIJ5
716	2301	1.99623	0.0220349	2301_SL1344_3403/rpsS_Genome_SL1344	QBR168	up regulated	FQ312003	SL1344_3403	[3614990-3615268]	rpsS		30S ribosomal protein S19	E1WIL3
910	2301	2.58259	0.000820516	2301_SL1344_3403/rpsS_Genome_SL1344	QBR545	up regulated	FQ312003	SL1344_3403	[3614990-3615268]	rpsS		30S ribosomal protein S19	E1WIL3
75	7544	1.58761	0.0108681	7544_SL1344_0044/rpsT_Genome_SL1344	QBR070	up regulated	FQ312003	SL1344_0044	[52280-52543]	rpsT		30S ribosomal protein S20	E1W7R7
534	7544	1.65874	0.0115978	7544_SL1344_0044/rpsT_Genome_SL1344	QBR161	up regulated	FQ312003	SL1344_0044	[52280-52543]	rpsT		30S ribosomal protein S20	E1W7R7
701	7544	1.58387	0.0132668	7544_SL1344_0044/rpsT_Genome_SL1344	QBR168	up regulated	FQ312003	SL1344_0044	[52280-52543]	rpsT		30S ribosomal protein S20	E1W7R7
895	7544	2.12022	0.000209685	7544_SL1344_0044/rpsT_Genome_SL1344	QBR545	up regulated	FQ312003	SL1344_0044	[52280-52543]	rpsT		30S ribosomal protein S20	E1W7R7
1165	7544	1.5153	0.0388854	7544_SL1344_0044/rpsT_Genome_SL1344	QBR854	up regulated	FQ312003	SL1344_0044	[52280-52543]	rpsT		30S ribosomal protein S20	E1W7R7
118	1875	1.73289	0.0311541	1875_SL1344_3183/rpsU_Genome_SL1344	QBR070	up regulated	FQ312003	SL1344_3183	[3394760-3394975]	rpsU		30S ribosomal protein S21	E1WHZ6
702	1875	1.946	0.0134103	1875_SL1344_3183/rpsU_Genome_SL1344	QBR168	up regulated	FQ312003	SL1344_3183	[3394760-3394975]	rpsU		30S ribosomal protein S21	E1WHZ6
966	1875	1.9752	0.00863317	1875_SL1344_3183/rpsU_Genome_SL1344	QBR545	up regulated	FQ312003	SL1344_3183	[3394760-3394975]	rpsU		30S ribosomal protein S21	E1WHZ6
89	3809	1.1654	0.0184291	3809_SL1344_2603/rseA_Genome_SL1344	QBR070	up regulated	FQ312003	SL1344_2603	[2779159-2779809]	rseA		Sigma-E factor negative regulatory protein	E1WJB7
1124	4721	0.808014	0.03958	4721_SL1344_3488/rtcR_Genome_SL1344	QBR638	up regulated	FQ312003	SL1344_3488	[3706190-3707773]	rtcR		Transcriptional regulatory protein	E1WIU8
137	12076	1.04778	0.0385677	12076_SL1344_2192/rtn_Genome_SL1344	QBR070	up regulated	FQ312003	SL1344_2192	[2312272-2313828]	rtn		Rtn protein	E1WHE8
255	12076	1.3412	0.00702872	12076_SL1344_2192/rtn_Genome_SL1344	QBR073	up regulated	FQ312003	SL1344_2192	[2312272-2313828]	rtn		Rtn protein	E1WHE8
468	12076	1.10348	0.0313987	12076_SL1344_2192/rtn_Genome_SL1344	QBR105	up regulated	FQ312003	SL1344_2192	[2312272-2313828]	rtn		Rtn protein	E1WHE8
238	8682	1.14719	0.0298256	8682_SL1344_0714/sdhC_Genome_SL1344	QBR071	up regulated	FQ312003	SL1344_0714	[797403-797792]	sdhC		Succinate dehydrogenase cytochrome b-556 subunit	E1W9M5
57	4322	1.24017	0.00551483	4322_SL1344_4086/secE_Genome_SL1344	QBR070	up regulated	FQ312003	SL1344_4086	[4383348-4383731]	secE		Preprotein translocase SecE subunit	E1WEJ1
549	4322	1.11493	0.0280252	4322_SL1344_4086/secE_Genome_SL1344	QBR161	up regulated	FQ312003	SL1344_4086	[4383348-4383731]	secE		Preprotein translocase SecE subunit	E1WEJ1
695	4322	1.18445	0.0112354	4322_SL1344_4086/secE_Genome_SL1344	QBR168	up regulated	FQ312003	SL1344_4086	[4383348-4383731]	secE		Preprotein translocase SecE subunit	E1WEJ1
931	4322	1.34079	0.00185207	4322_SL1344_4086/secE_Genome_SL1344	QBR545	up regulated	FQ312003	SL1344_4086	[4383348-4383731]	secE		Preprotein translocase SecE subunit	E1WEJ1
27	5187	1.64621	0.00152788	5187_SL1344_2863/sipC_Genome_SL1344	QBR070	up regulated	FQ312003	SL1344_2863	[3050433-3051662]	sipC		Cell invasion protein SipC (Effector protein SipC)	E1WAC8
215	5187	1.45124	0.00812775	5187_SL1344_2863/sipC_Genome_SL1344	QBR071	up regulated	FQ312003	SL1344_2863	[3050433-3051662]	sipC		Cell invasion protein SipC (Effector protein SipC)	E1WAC8
1099	5187	1.222	0.0221207	5187_SL1344_2863/sipC_Genome_SL1344	QBR638	up regulated	FQ312003	SL1344_2863	[3050433-3051662]	sipC		Cell invasion protein SipC (Effector protein SipC)	E1WAC8
168	6229	1.31733	5.71081e-05	6229_SL1344_2842/sitB_Genome_SL1344	QBR071	up regulated	FQ312003	SL1344_2842	[3029861-3030682]	sitB		Iron transport protein; ATP-binding component	E1WAA7
593	6229	0.946369	0.0120986	6229_SL1344_2842/sitB_Genome_SL1344	QBR163	up regulated	FQ312003	SL1344_2842	[3029861-3030682]	sitB		Iron transport protein; ATP-binding component	E1WAA7
748	6229	0.783872	0.0465589	6229_SL1344_2842/sitB_Genome_SL1344	QBR168	up regulated	FQ312003	SL1344_2842	[3029861-3030682]	sitB		Iron transport protein; ATP-binding component	E1WAA7
1134	6229	1.0474	0.00638779	6229_SL1344_2842/sitB_Genome_SL1344	QBR854	up regulated	FQ312003	SL1344_2842	[3029861-3030682]	sitB		Iron transport protein; ATP-binding component	E1WAA7
113	11176	1.22586	0.0287946	11176_SL1344_1376/slyA_Genome_SL1344	QBR070	up regulated	FQ312003	SL1344_1376	[1476732-1477172]	slyA		Transcriptional regulator slyA	E1WFV8
1092	4216	0.891814	0.019436	4216_SL1344_4004/sodA_Genome_SL1344	QBR638	up regulated	FQ312003	SL1344_4004	[4287977-4288597]	sodA		Superoxide dismutase (EC 1.15.1.1)	E1WEB0
32	5513	1.44685	0.00215816	5513_SL1344_2191/spr_Genome_SL1344	QBR070	up regulated	FQ312003	SL1344_2191	[2311374-2311946]	spr		Hypothetical lipoprotein	E1WHE7
6	8374	1.72636	1.37112e-05	8374_SL1344_2846/sprB_Genome_SL1344	QBR070	up regulated	FQ312003	SL1344_2846	[3033543-3034298]	sprB		AraC-family transcriptional regulator	E1WAB1
12	6256	1.55346	0.000153781	6256_SL1344_2858/sptP_Genome_SL1344	QBR070	up regulated	FQ312003	SL1344_2858	[3044647-3046278]	sptP		Type III secretion system effector protein; Inhibits Cdc42 and Rac1 by its GAP activity and MAPK signalling and IL-8 secretion through its tyrosine phosphatase activity	E1WAC3
31	6581	1.45145	0.00212125	6581_SL1344_2858/sptP_Genome_SL1344	QBR070	up regulated	FQ312003	SL1344_2858	[3044647-3046278]	sptP		Type III secretion system effector protein; Inhibits Cdc42 and Rac1 by its GAP activity and MAPK signalling and IL-8 secretion through its tyrosine phosphatase activity	E1WAC3
1120	6256	0.912547	0.0372011	6256_SL1344_2858/sptP_Genome_SL1344	QBR638	up regulated	FQ312003	SL1344_2858	[3044647-3046278]	sptP		Type III secretion system effector protein; Inhibits Cdc42 and Rac1 by its GAP activity and MAPK signalling and IL-8 secretion through its tyrosine phosphatase activity	E1WAC3
403	11808	1.27356	0.00741715	11808_SL1344_1525/srfB_Genome_SL1344	QBR105	up regulated	FQ312003	SL1344_1525	[1637948-1640929]	srfB		Virulence protein	E1WBS5
1074	2633	1.50659	0.0107318	2633_SL1344_2128/stcB_Genome_SL1344	QBR638	up regulated	FQ312003	SL1344_2128	[2244074-2244757]	stcB		Hypothetical fimbrial chaperone protein	E1WH84
392	5885	1.25559	0.00294637	5885_SL1344_3003/STM3025_Genome_SL1344	QBR105	up regulated	FQ312003	SL1344_3003	[3206685-3207383]	STM3025		Regulatory protein	E1WHG7
279	4778	0.872612	0.0142843	4778_SL1344_0952/STnc1080_Genome_SL1344	QBR076	up regulated	FQ312003	SL1344_0952	[1062811-1063794]	STnc1080		Gifsy-2 replication Protein O	E1W746
25	11634	1.64321	0.00128772	11634_SL1344_0620/tatE_Genome_SL1344	QBR070	up regulated	FQ312003	SL1344_0620	[694061-694264]	tatE		Probable Sec-independent protein translocase protein TatE	E1W9D3
55	260	1.65476	0.00511437	260_SL1344_0620/tatE_Genome_SL1344	QBR070	up regulated	FQ312003	SL1344_0620	[694061-694264]	tatE		Probable Sec-independent protein translocase protein TatE	E1W9D3
268	11634	1.30336	0.0370277	11634_SL1344_0620/tatE_Genome_SL1344	QBR073	up regulated	FQ312003	SL1344_0620	[694061-694264]	tatE		Probable Sec-independent protein translocase protein TatE	E1W9D3
563	11634	1.24191	0.044275	11634_SL1344_0620/tatE_Genome_SL1344	QBR161	up regulated	FQ312003	SL1344_0620	[694061-694264]	tatE		Probable Sec-independent protein translocase protein TatE	E1W9D3
567	260	1.37954	0.0493863	260_SL1344_0620/tatE_Genome_SL1344	QBR161	up regulated	FQ312003	SL1344_0620	[694061-694264]	tatE		Probable Sec-independent protein translocase protein TatE	E1W9D3
649	11634	1.73269	0.00068693	11634_SL1344_0620/tatE_Genome_SL1344	QBR168	up regulated	FQ312003	SL1344_0620	[694061-694264]	tatE		Probable Sec-independent protein translocase protein TatE	E1W9D3
686	260	1.63452	0.0070986	260_SL1344_0620/tatE_Genome_SL1344	QBR168	up regulated	FQ312003	SL1344_0620	[694061-694264]	tatE		Probable Sec-independent protein translocase protein TatE	E1W9D3
886	11634	2.09163	1.42993e-05	11634_SL1344_0620/tatE_Genome_SL1344	QBR545	up regulated	FQ312003	SL1344_0620	[694061-694264]	tatE		Probable Sec-independent protein translocase protein TatE	E1W9D3
916	260	1.85483	0.00106173	260_SL1344_0620/tatE_Genome_SL1344	QBR545	up regulated	FQ312003	SL1344_0620	[694061-694264]	tatE		Probable Sec-independent protein translocase protein TatE	E1W9D3
1143	11634	1.46793	0.0127392	11634_SL1344_0620/tatE_Genome_SL1344	QBR854	up regulated	FQ312003	SL1344_0620	[694061-694264]	tatE		Probable Sec-independent protein translocase protein TatE	E1W9D3
224	7855	1.8136	0.0172319	7855_SL1344_3213/tdcE_Genome_SL1344	QBR071	up regulated	FQ312003	SL1344_3213	[3427137-3429431]	tdcE		Probable formate acetyltransferase	E1WI26
919	7380	1.83643	0.00130077	7380_SL1344_0441/tig_Genome_SL1344	QBR545	up regulated	FQ312003	SL1344_0441	[501151-502449]	tig		Trigger factor (TF) (EC 5.2.1.8) (PPIase)	E1W8V7
155	5379	1.78945	1.89499e-07	5379_SL1344_3788/torA_Genome_SL1344	QBR071	up regulated	FQ312003	SL1344_3788	[4042124-4044676]	torA		Trimethylamine-N-oxide reductase	E1WDP7
344	5379	1.1207	0.00398091	5379_SL1344_3788/torA_Genome_SL1344	QBR104	up regulated	FQ312003	SL1344_3788	[4042124-4044676]	torA		Trimethylamine-N-oxide reductase	E1WDP7
578	5379	1.187	0.00143057	5379_SL1344_3788/torA_Genome_SL1344	QBR163	up regulated	FQ312003	SL1344_3788	[4042124-4044676]	torA		Trimethylamine-N-oxide reductase	E1WDP7
823	5379	0.82477	0.0490176	5379_SL1344_3788/torA_Genome_SL1344	QBR195	up regulated	FQ312003	SL1344_3788	[4042124-4044676]	torA		Trimethylamine-N-oxide reductase	E1WDP7
14	11582	1.82944	0.000246379	11582_SL1344_4385/treB_Genome_SL1344	QBR070	up regulated	FQ312003	SL1344_4385	[4717385-4718802]	treB	PTS system; trehalose-specific IIBC component (pseudogene)
20	216	2.16631	0.000595687	216_SL1344_4385/treB_Genome_SL1344	QBR070	up regulated	FQ312003	SL1344_4385	[4717385-4718802]	treB	PTS system; trehalose-specific IIBC component (pseudogene)
257	11582	1.48778	0.00892427	11582_SL1344_4385/treB_Genome_SL1344	QBR073	up regulated	FQ312003	SL1344_4385	[4717385-4718802]	treB	PTS system; trehalose-specific IIBC component (pseudogene)
327	11582	1.33412	0.0233035	11582_SL1344_4385/treB_Genome_SL1344	QBR078	up regulated	FQ312003	SL1344_4385	[4717385-4718802]	treB	PTS system; trehalose-specific IIBC component (pseudogene)
341	11582	1.89377	0.000211389	11582_SL1344_4385/treB_Genome_SL1344	QBR104	up regulated	FQ312003	SL1344_4385	[4717385-4718802]	treB	PTS system; trehalose-specific IIBC component (pseudogene)
353	216	1.78374	0.0150377	216_SL1344_4385/treB_Genome_SL1344	QBR104	up regulated	FQ312003	SL1344_4385	[4717385-4718802]	treB	PTS system; trehalose-specific IIBC component (pseudogene)
372	11582	1.86511	0.000237405	11582_SL1344_4385/treB_Genome_SL1344	QBR105	up regulated	FQ312003	SL1344_4385	[4717385-4718802]	treB	PTS system; trehalose-specific IIBC component (pseudogene)
433	216	1.69214	0.0160367	216_SL1344_4385/treB_Genome_SL1344	QBR105	up regulated	FQ312003	SL1344_4385	[4717385-4718802]	treB	PTS system; trehalose-specific IIBC component (pseudogene)
511	11582	1.79293	0.000525696	11582_SL1344_4385/treB_Genome_SL1344	QBR161	up regulated	FQ312003	SL1344_4385	[4717385-4718802]	treB	PTS system; trehalose-specific IIBC component (pseudogene)
519	216	2.02171	0.00251952	216_SL1344_4385/treB_Genome_SL1344	QBR161	up regulated	FQ312003	SL1344_4385	[4717385-4718802]	treB	PTS system; trehalose-specific IIBC component (pseudogene)
575	11582	1.75203	0.000779332	11582_SL1344_4385/treB_Genome_SL1344	QBR163	up regulated	FQ312003	SL1344_4385	[4717385-4718802]	treB	PTS system; trehalose-specific IIBC component (pseudogene)
591	216	1.81867	0.00911633	216_SL1344_4385/treB_Genome_SL1344	QBR163	up regulated	FQ312003	SL1344_4385	[4717385-4718802]	treB	PTS system; trehalose-specific IIBC component (pseudogene)
632	11582	2.06533	3.36941e-05	11582_SL1344_4385/treB_Genome_SL1344	QBR168	up regulated	FQ312003	SL1344_4385	[4717385-4718802]	treB	PTS system; trehalose-specific IIBC component (pseudogene)
647	216	2.19288	0.000599541	216_SL1344_4385/treB_Genome_SL1344	QBR168	up regulated	FQ312003	SL1344_4385	[4717385-4718802]	treB	PTS system; trehalose-specific IIBC component (pseudogene)
845	11582	1.62339	0.00282369	11582_SL1344_4385/treB_Genome_SL1344	QBR209	up regulated	FQ312003	SL1344_4385	[4717385-4718802]	treB	PTS system; trehalose-specific IIBC component (pseudogene)
856	216	1.78462	0.0142174	216_SL1344_4385/treB_Genome_SL1344	QBR209	up regulated	FQ312003	SL1344_4385	[4717385-4718802]	treB	PTS system; trehalose-specific IIBC component (pseudogene)
881	11582	2.38783	5.8827e-07	11582_SL1344_4385/treB_Genome_SL1344	QBR545	up regulated	FQ312003	SL1344_4385	[4717385-4718802]	treB	PTS system; trehalose-specific IIBC component (pseudogene)
896	216	2.29023	0.000225951	216_SL1344_4385/treB_Genome_SL1344	QBR545	up regulated	FQ312003	SL1344_4385	[4717385-4718802]	treB	PTS system; trehalose-specific IIBC component (pseudogene)
1087	216	1.57707	0.0179665	216_SL1344_4385/treB_Genome_SL1344	QBR638	up regulated	FQ312003	SL1344_4385	[4717385-4718802]	treB	PTS system; trehalose-specific IIBC component (pseudogene)
1141	11582	1.51173	0.00890295	11582_SL1344_4385/treB_Genome_SL1344	QBR854	up regulated	FQ312003	SL1344_4385	[4717385-4718802]	treB	PTS system; trehalose-specific IIBC component (pseudogene)
15	9113	1.68888	0.000344427	9113_SL1344_4384/treC_Genome_SL1344	QBR070	up regulated	FQ312003	SL1344_4384	[4715683-4717335]	treC		Trehalose-6-phosphate hydrolase	E1WAY8
260	9113	1.3565	0.0135217	9113_SL1344_4384/treC_Genome_SL1344	QBR073	up regulated	FQ312003	SL1344_4384	[4715683-4717335]	treC		Trehalose-6-phosphate hydrolase	E1WAY8
301	9113	1.69667	0.000478919	9113_SL1344_4384/treC_Genome_SL1344	QBR078	up regulated	FQ312003	SL1344_4384	[4715683-4717335]	treC		Trehalose-6-phosphate hydrolase	E1WAY8
359	9113	1.268	0.0276754	9113_SL1344_4384/treC_Genome_SL1344	QBR104	up regulated	FQ312003	SL1344_4384	[4715683-4717335]	treC		Trehalose-6-phosphate hydrolase	E1WAY8
377	9113	1.7106	0.000352945	9113_SL1344_4384/treC_Genome_SL1344	QBR105	up regulated	FQ312003	SL1344_4384	[4715683-4717335]	treC		Trehalose-6-phosphate hydrolase	E1WAY8
535	9113	1.34168	0.013263	9113_SL1344_4384/treC_Genome_SL1344	QBR161	up regulated	FQ312003	SL1344_4384	[4715683-4717335]	treC		Trehalose-6-phosphate hydrolase	E1WAY8
599	9113	1.31752	0.0139837	9113_SL1344_4384/treC_Genome_SL1344	QBR163	up regulated	FQ312003	SL1344_4384	[4715683-4717335]	treC		Trehalose-6-phosphate hydrolase	E1WAY8
633	9113	1.90063	5.29089e-05	9113_SL1344_4384/treC_Genome_SL1344	QBR168	up regulated	FQ312003	SL1344_4384	[4715683-4717335]	treC		Trehalose-6-phosphate hydrolase	E1WAY8
859	9113	1.29279	0.0218375	9113_SL1344_4384/treC_Genome_SL1344	QBR209	up regulated	FQ312003	SL1344_4384	[4715683-4717335]	treC		Trehalose-6-phosphate hydrolase	E1WAY8
944	9113	1.43555	0.00294228	9113_SL1344_4384/treC_Genome_SL1344	QBR545	up regulated	FQ312003	SL1344_4384	[4715683-4717335]	treC		Trehalose-6-phosphate hydrolase	E1WAY8
1138	9113	1.4307	0.00881387	9113_SL1344_4384/treC_Genome_SL1344	QBR854	up regulated	FQ312003	SL1344_4384	[4715683-4717335]	treC		Trehalose-6-phosphate hydrolase	E1WAY8
935	3091	1.42776	0.00210366	3091_SL1344_2647/trmD_Genome_SL1344	QBR545	up regulated	FQ312003	SL1344_2647	[2826449-2827216]	trmD		tRNA (guanine-N(1)-)-methyltransferase (EC 2.1.1.228) (M1G-methyltransferase) (tRNA [GM37] methyltransferase)	E1WJG1
705	4446	1.08763	0.0146306	4446_SL1344_2337/truA_Genome_SL1344	QBR168	up regulated	FQ312003	SL1344_2337	[2478178-2478990]	truA		Pseudouridine synthase (EC 5.4.99.-)	E1WCK8
1021	4446	0.933247	0.0455674	4446_SL1344_2337/truA_Genome_SL1344	QBR545	up regulated	FQ312003	SL1344_2337	[2478178-2478990]	truA		Pseudouridine synthase (EC 5.4.99.-)	E1WCK8
992	9598	1.3461	0.0204168	9598_SL1344_1317/ttrA_Genome_SL1344	QBR545	up regulated	FQ312003	SL1344_1317	[1423207-1426269]	ttrA		Tetrathionate reductase subunit A	E1WFP9
70	4804	1.06245	0.00928783	4804_SL1344_3955/typA_Genome_SL1344	QBR070	up regulated	FQ312003	SL1344_3955	[4238822-4240645]	typA		GTP-binding protein	E1WE62
544	4804	1.03482	0.0205503	4804_SL1344_3955/typA_Genome_SL1344	QBR161	up regulated	FQ312003	SL1344_3955	[4238822-4240645]	typA		GTP-binding protein	E1WE62
577	4804	1.30435	0.000978806	4804_SL1344_3955/typA_Genome_SL1344	QBR163	up regulated	FQ312003	SL1344_3955	[4238822-4240645]	typA		GTP-binding protein	E1WE62
50	12350	1.30634	0.00407643	12350_SL1344_3519/ugpQ_Genome_SL1344	QBR070	up regulated	FQ312003	SL1344_3519	[3744081-3744821]	ugpQ		Glycerophosphoryl diester phosphodiesterase	E1WIX8
1	8819	2.60571	6.73931e-09	8819_SL1344_2764/virK_Genome_SL1344	QBR070	up regulated	FQ312003	SL1344_2764	[2950949-2951878]	virK		Virulence protein	E1WA30
826	8819	2.0225	1.99147e-05	8819_SL1344_2764/virK_Genome_SL1344	QBR209	up regulated	FQ312003	SL1344_2764	[2950949-2951878]	virK		Virulence protein	E1WA30
780	3139	1.80207	0.000210921	3139_SL1344_1058/wrbA_Genome_SL1344	QBR195	up regulated	FQ312003	SL1344_1058	[1161545-1162141]	wrbA		Flavoprotein wrbA (Trp repressor-binding protein)	E1W7F0
1119	3139	1.07243	0.0370259	3139_SL1344_1058/wrbA_Genome_SL1344	QBR638	up regulated	FQ312003	SL1344_1058	[1161545-1162141]	wrbA		Flavoprotein wrbA (Trp repressor-binding protein)	E1W7F0
61	701	1.42126	0.00692158	701_SL1344_0224/yaeL_Genome_SL1344	QBR070	up regulated	FQ312003	SL1344_0224	[260991-262343]	yaeL		Hypothetical membrane protein	E1W895
86	12075	1.35003	0.0168161	12075_SL1344_0224/yaeL_Genome_SL1344	QBR070	up regulated	FQ312003	SL1344_0224	[260991-262343]	yaeL		Hypothetical membrane protein	E1W895
787	4537	1.24274	0.00300662	4537_SL1344_0361/yahO_Genome_SL1344	QBR195	up regulated	FQ312003	SL1344_0361	[415162-415437]	yahO		Probable secreted protein	E1W8M7
1037	4537	1.36116	0.000904169	4537_SL1344_0361/yahO_Genome_SL1344	QBR638	up regulated	FQ312003	SL1344_0361	[415162-415437]	yahO		Probable secreted protein	E1W8M7
142	4340	0.779731	0.0457069	4340_SL1344_0485/ybaL_Genome_SL1344	QBR070	up regulated	FQ312003	SL1344_0485	[549838-551514]	ybaL		Hypothetical transport protein	E1W900
315	4340	0.983257	0.00937847	4340_SL1344_0485/ybaL_Genome_SL1344	QBR078	up regulated	FQ312003	SL1344_0485	[549838-551514]	ybaL		Hypothetical transport protein	E1W900
778	7836	1.73988	0.000108262	7836_SL1344_0459/ybaY_Genome_SL1344	QBR195	up regulated	FQ312003	SL1344_0459	[522843-523412]	ybaY		Conserved hypothetical lipoprotein	E1W8X5
266	10010	1.17345	0.0340072	10010_SL1344_0533/ybcI_Genome_SL1344	QBR073	up regulated	FQ312003	SL1344_0533	[601303-601848]	ybcI		Hypothetical membrane protein	E1W947
1051	4824	1.05605	0.00355763	4824_SL1344_0587/ybdB_Genome_SL1344	QBR638	up regulated	FQ312003	SL1344_0587	[660167-660580]	ybdB		Putative uncharacterized protein ybdB	E1W9A0
434	7073	0.911828	0.016117	7073_SL1344_0868/ybjP_Genome_SL1344	QBR105	up regulated	FQ312003	SL1344_0868	[961261-961776]	ybjP		Probable lipoprotein	E1W6W2
699	7073	0.931617	0.0127106	7073_SL1344_0868/ybjP_Genome_SL1344	QBR168	up regulated	FQ312003	SL1344_0868	[961261-961776]	ybjP		Probable lipoprotein	E1W6W2
655	5805	1.36636	0.00106693	5805_SL1344_0879/ybjX_Genome_SL1344	QBR168	up regulated	FQ312003	SL1344_0879	[974052-975020]	ybjX		Hypothetical virK protein	E1W6X3
893	5805	1.49619	0.000205509	5805_SL1344_0879/ybjX_Genome_SL1344	QBR545	up regulated	FQ312003	SL1344_0879	[974052-975020]	ybjX		Hypothetical virK protein	E1W6X3
100	95	1.30436	0.023715	95_SL1344_1025/yccA_Genome_SL1344	QBR070	up regulated	FQ312003	SL1344_1025	[1130590-1131168]	yccA		Hypothetical membrane protein	E1W7B7
909	3736	1.29859	0.000808765	3736_SL1344_1127/yceD_Genome_SL1344	QBR545	up regulated	FQ312003	SL1344_1127	[1231415-1231936]	yceD		Putative uncharacterized protein yceD	E1W7L9
1079	5153	1.11913	0.0137441	5153_SL1344_1105/yceH_Genome_SL1344	QBR638	up regulated	FQ312003	SL1344_1105	[1209268-1209915]	yceH		UPF0502 protein YceH	E1W7J7
772	4214	2.21024	2.89973e-07	4214_SL1344_1710/ychH_Genome_SL1344	QBR195	up regulated	FQ312003	SL1344_1710	[1837416-1837694]	ychH		Hypothetical exported protein	E1WG19
1044	4214	1.42533	0.0025036	4214_SL1344_1710/ychH_Genome_SL1344	QBR638	up regulated	FQ312003	SL1344_1710	[1837416-1837694]	ychH		Hypothetical exported protein	E1WG19
1071	6008	1.32305	0.00925088	6008_SL1344_1660/yciF_Genome_SL1344	QBR638	up regulated	FQ312003	SL1344_1660	[1782683-1783186]	yciF		Putative uncharacterized protein yciF	E1WC60
851	4441	1.02228	0.00758883	4441_SL1344_1659/yciG_Genome_SL1344	QBR209	up regulated	FQ312003	SL1344_1659	[1782411-1782593]	yciG		Putative uncharacterized protein yciG	E1WC59
1027	4441	1.84699	2.08692e-08	4441_SL1344_1659/yciG_Genome_SL1344	QBR638	up regulated	FQ312003	SL1344_1659	[1782411-1782593]	yciG		Putative uncharacterized protein yciG	E1WC59
473	11923	1.08626	0.0359431	11923_SL1344_1534/ydcP_Genome_SL1344	QBR105	up regulated	FQ312003	SL1344_1534	[1650489-1652453]	ydcP		Hypothetical peptidase	E1WBT5
1086	2747	1.44596	0.0178472	2747_SL1344_4024/ydeY_Genome_SL1344	QBR638	up regulated	FQ312003	SL1344_4024	[4306468-4307511]	ydeY		Hypothetical ABC transporter permease protein	E1WED0
5	11791	2.24771	1.34829e-05	11791_SL1344_1393/ydgT_Genome_SL1344	QBR070	up regulated	FQ312003	SL1344_1393	[1492387-1492617]	ydgT		Putative uncharacterized protein ydgT	E1WFX5
13	417	2.08192	0.000243573	417_SL1344_1393/ydgT_Genome_SL1344	QBR070	up regulated	FQ312003	SL1344_1393	[1492387-1492617]	ydgT		Putative uncharacterized protein ydgT	E1WFX5
200	10871	1.8673	0.00157751	10871_SL1344_1282/ydiA_Genome_SL1344	QBR071	up regulated	FQ312003	SL1344_1282	[1383453-1384286]	ydiA		Putative phosphotransferase ydiA (EC 2.7.-.-)	E1WFL5
66	2021	1.28307	0.00894135	2021_SL1344_1280/ydiE_Genome_SL1344	QBR070	up regulated	FQ312003	SL1344_1280	[1381903-1382094]	ydiE		Putative uncharacterized protein ydiE	E1WFL3
799	2021	1.19377	0.0231854	2021_SL1344_1280/ydiE_Genome_SL1344	QBR195	up regulated	FQ312003	SL1344_1280	[1381903-1382094]	ydiE		Putative uncharacterized protein ydiE	E1WFL3
875	2021	1.14557	0.0496946	2021_SL1344_1280/ydiE_Genome_SL1344	QBR209	up regulated	FQ312003	SL1344_1280	[1381903-1382094]	ydiE		Putative uncharacterized protein ydiE	E1WFL3
1043	2021	1.48697	0.00198185	2021_SL1344_1280/ydiE_Genome_SL1344	QBR638	up regulated	FQ312003	SL1344_1280	[1381903-1382094]	ydiE		Putative uncharacterized protein ydiE	E1WFL3
789	7520	1.47998	0.00454958	7520_SL1344_1217/yeaK_Genome_SL1344	QBR195	up regulated	FQ312003	SL1344_1217	[1314570-1315088]	yeaK		Putative uncharacterized protein yeaK	E1WFE8
616	2055	1.06119	0.032069	2055_SL1344_1215/yeaM_Genome_SL1344	QBR163	up regulated	FQ312003	SL1344_1215	[1313040-1313834]	yeaM		Hypothetical transcriptional regulator	E1WFE6
712	2055	1.09328	0.019427	2055_SL1344_1215/yeaM_Genome_SL1344	QBR168	up regulated	FQ312003	SL1344_1215	[1313040-1313834]	yeaM		Hypothetical transcriptional regulator	E1WFE6
822	2055	0.972337	0.0462461	2055_SL1344_1215/yeaM_Genome_SL1344	QBR195	up regulated	FQ312003	SL1344_1215	[1313040-1313834]	yeaM		Hypothetical transcriptional regulator	E1WFE6
1004	2055	1.01661	0.030747	2055_SL1344_1215/yeaM_Genome_SL1344	QBR545	up regulated	FQ312003	SL1344_1215	[1313040-1313834]	yeaM		Hypothetical transcriptional regulator	E1WFE6
1104	2055	0.97353	0.0265157	2055_SL1344_1215/yeaM_Genome_SL1344	QBR638	up regulated	FQ312003	SL1344_1215	[1313040-1313834]	yeaM		Hypothetical transcriptional regulator	E1WFE6
440	4538	1.06912	0.0174462	4538_SL1344_2349/yfcL_Genome_SL1344	QBR105	up regulated	FQ312003	SL1344_2349	[2489764-2490039]	yfcL		Putative uncharacterized protein yfcL	E1WCM0
586	4538	1.21078	0.00534977	4538_SL1344_2349/yfcL_Genome_SL1344	QBR163	up regulated	FQ312003	SL1344_2349	[2489764-2490039]	yfcL		Putative uncharacterized protein yfcL	E1WCM0
1082	4538	1.02788	0.0161569	4538_SL1344_2349/yfcL_Genome_SL1344	QBR638	up regulated	FQ312003	SL1344_2349	[2489764-2490039]	yfcL		Putative uncharacterized protein yfcL	E1WCM0
410	12084	1.298	0.00910699	12084_SL1344_2529/yfhD_Genome_SL1344	QBR105	up regulated	FQ312003	SL1344_2529	[2710114-2711658]	yfhD		Membrane-bound lytic murein transglycosylase F (EC 4.2.2.n1) (Murein lyase F)	E1WJ42
228	1983	1.45698	0.0205075	1983_SL1344_2610/yfiD_Genome_SL1344	QBR071	up regulated	FQ312003	SL1344_2610	[2786319-2786702]	yfiD		Autonomous glycyl radical cofactor	E1WJC4
1008	1983	1.34512	0.0324889	1983_SL1344_2610/yfiD_Genome_SL1344	QBR545	up regulated	FQ312003	SL1344_2610	[2786319-2786702]	yfiD		Autonomous glycyl radical cofactor	E1WJC4
1127	6721	1.24337	0.0424425	6721_SL1344_3075/yggS_Genome_SL1344	QBR638	up regulated	FQ312003	SL1344_3075	[3281647-3282351]	yggS		Putative uncharacterized protein yggS	E1WHN9
104	1879	1.18757	0.0251768	1879_SL1344_3077/yggU_Genome_SL1344	QBR070	up regulated	FQ312003	SL1344_3077	[3282933-3283223]	yggU		UPF0235 protein yggU	E1WHP1
554	1879	1.22343	0.0332496	1879_SL1344_3077/yggU_Genome_SL1344	QBR161	up regulated	FQ312003	SL1344_3077	[3282933-3283223]	yggU		UPF0235 protein yggU	E1WHP1
1025	1879	1.09622	0.0476035	1879_SL1344_3077/yggU_Genome_SL1344	QBR545	up regulated	FQ312003	SL1344_3077	[3282933-3283223]	yggU		UPF0235 protein yggU	E1WHP1
1123	1879	1.02893	0.0394644	1879_SL1344_3077/yggU_Genome_SL1344	QBR638	up regulated	FQ312003	SL1344_3077	[3282933-3283223]	yggU		UPF0235 protein yggU	E1WHP1
387	12106	1.58079	0.00175808	12106_SL1344_3196/ygjR_Genome_SL1344	QBR105	up regulated	FQ312003	SL1344_3196	[3411711-3412709]	ygjR		Possible oxidoreductase	E1WI09
424	732	1.26649	0.0143096	732_SL1344_3196/ygjR_Genome_SL1344	QBR105	up regulated	FQ312003	SL1344_3196	[3411711-3412709]	ygjR		Possible oxidoreductase	E1WI09
105	8139	1.02683	0.0256582	8139_SL1344_3247/yhbU_Genome_SL1344	QBR070	up regulated	FQ312003	SL1344_3247	[3460978-3461973]	yhbU		Hypothetical protease	E1WI58
518	8139	1.32671	0.00250559	8139_SL1344_3247/yhbU_Genome_SL1344	QBR161	up regulated	FQ312003	SL1344_3247	[3460978-3461973]	yhbU		Hypothetical protease	E1WI58
676	8139	1.25129	0.00395429	8139_SL1344_3247/yhbU_Genome_SL1344	QBR168	up regulated	FQ312003	SL1344_3247	[3460978-3461973]	yhbU		Hypothetical protease	E1WI58
932	8139	1.28933	0.00197424	8139_SL1344_3247/yhbU_Genome_SL1344	QBR545	up regulated	FQ312003	SL1344_3247	[3460978-3461973]	yhbU		Hypothetical protease	E1WI58
740	4195	1.15836	0.0371155	4195_SL1344_3270/yhbY_Genome_SL1344	QBR168	up regulated	FQ312003	SL1344_3270	[3488897-3489190]	yhbY		Putative uncharacterized protein yhbY	E1WI81
954	4195	1.39191	0.00510366	4195_SL1344_3270/yhbY_Genome_SL1344	QBR545	up regulated	FQ312003	SL1344_3270	[3488897-3489190]	yhbY		Putative uncharacterized protein yhbY	E1WI81
326	4405	0.942321	0.0225919	4405_SL1344_3809/yidC_Genome_SL1344	QBR078	up regulated	FQ312003	SL1344_3809	[4067739-4069385]	yidC		Membrane protein insertase YidC (Foldase YidC) (Membrane integrase YidC) (Membrane protein YidC)	E1WDR8
542	4405	0.962762	0.019901	4405_SL1344_3809/yidC_Genome_SL1344	QBR161	up regulated	FQ312003	SL1344_3809	[4067739-4069385]	yidC		Membrane protein insertase YidC (Foldase YidC) (Membrane integrase YidC) (Membrane protein YidC)	E1WDR8
319	8888	1.033	0.0122642	8888_SL1344_3774/yidE_Genome_SL1344	QBR078	up regulated	FQ312003	SL1344_3774	[4028840-4030501]	yidE		Putative transport protein YidE	E1WDN2
416	8888	1.03194	0.0101309	8888_SL1344_3774/yidE_Genome_SL1344	QBR105	up regulated	FQ312003	SL1344_3774	[4028840-4030501]	yidE		Putative transport protein YidE	E1WDN2
281	6480	1.14417	0.0178229	6480_SL1344_3963/yihO_Genome_SL1344	QBR076	up regulated	FQ312003	SL1344_3963	[4247208-4248629]	yihO		Hypothetical membrane transport protein	E1WE70
305	6480	1.38966	0.00108763	6480_SL1344_3963/yihO_Genome_SL1344	QBR078	up regulated	FQ312003	SL1344_3963	[4247208-4248629]	yihO		Hypothetical membrane transport protein	E1WE70
83	85	1.36435	0.0140864	85_SL1344_3972/yihX_Genome_SL1344	QBR070	up regulated	FQ312003	SL1344_3972	[4258187-4258786]	yihX		Hypothetical haloacid dehalogenase-like hydrolase	E1WE79
810	4198	0.993463	0.0368607	4198_SL1344_3992/yiiL_Genome_SL1344	QBR195	up regulated	FQ312003	SL1344_3992	[4274934-4275248]	yiiL		L-rhamnose mutarotase (EC 5.1.3.n3) (Rhamnose 1-epimerase) (Type-3 mutarotase)	E1WE98
1059	2577	1.16043	0.00506357	2577_SL1344_4290/yjeF_Genome_SL1344	QBR638	up regulated	FQ312003	SL1344_4290	[4618948-4620495]	yjeF		Putative uncharacterized protein yjeF	E1WF43
340	2912	1.23215	0.0499633	2912_SL1344_4313/yjfP_Genome_SL1344	QBR078	up regulated	FQ312003	SL1344_4313	[4642780-4643529]	yjfP		Putative uncharacterized protein yjfP	E1WAR5
807	2912	1.25324	0.0360987	2912_SL1344_4313/yjfP_Genome_SL1344	QBR195	up regulated	FQ312003	SL1344_4313	[4642780-4643529]	yjfP		Putative uncharacterized protein yjfP	E1WAR5
1105	2912	1.19551	0.0269898	2912_SL1344_4313/yjfP_Genome_SL1344	QBR638	up regulated	FQ312003	SL1344_4313	[4642780-4643529]	yjfP		Putative uncharacterized protein yjfP	E1WAR5
791	5598	1.42124	0.00900947	5598_SL1344_4444/yjiG_Genome_SL1344	QBR195	up regulated	FQ312003	SL1344_4444	[4787861-4788322]	yjiG		Hypothetical membrane protein	E1WB46
1110	4600	0.755162	0.0340266	4600_SL1344_1518/yncD_Genome_SL1344	QBR638	up regulated	FQ312003	SL1344_1518	[1630763-1632883]	yncD		Probable TonB-dependent receptor YncD	E1WBR8
409	5942	1.00763	0.00841434	5942_SL1344_2804/yqaA_Genome_SL1344	QBR105	up regulated	FQ312003	SL1344_2804	[2991144-2991569]	yqaA		Hypothetical membrane protein	E1WA69
784	1649	1.5261	0.00149085	1649_SL1344_3202/yqjE_Genome_SL1344	QBR195	up regulated	FQ312003	SL1344_3202	[3417811-3418209]	yqjE		Hypothetical membrane protein	E1WI15
7	4316	1.41048	1.71885e-05	4316_SeKA_C0109_plasmid_pCVM29188_101	QBR070	up regulated	NC_011077	SeKA_C0109	[74997-75287]			TraK	B4TL61
11	10516	2.20067	0.000145936	10516_SL1344_1759_Genome_SL1344	QBR070	up regulated	FQ312003	SL1344_1759	[1886101-1887069]			PTS system; mannose-specific IIAB component	E1WG67
28	4985	1.22828	0.0015398	4985_p165897_007_plasmid_p1658/97	QBR070	up regulated	NC_004998	p165897_007	[4250-4615]			Fimbrial protein (Fimbrial protein TraA (Pilin)) (Pilin) (TraA)	Q7B3W8
35	1386	1.34421	0.00229812	1386_SL1344_1770_Genome_SL1344	QBR070	up regulated	FQ312003	SL1344_1770	[1894788-1895027]			Hypothetical exported protein	E1WG78
36	4375	1.22021	0.00229812	4375_pSLTBT_p057_plasmid_pSLT-BT	QBR070	up regulated	NC_013437	pSLTBT_p057	[57319-58059]			Putative carbonic anhydrase	D0R784
43	12501	1.51325	0.00330422	12501_SCV19_plasmid_pSCV50	QBR070	up regulated	NC_006855	SCV19	[14032-14553]			Putative uncharacterized protein	Q5J4B3
46	1421	1.65767	0.00345558	1421_SL1344_0561_Genome_SL1344	QBR070	up regulated	FQ312003	SL1344_0561	[632728-633771]			Putative GTP Binding protein	E1W974
48	8977	1.35877	0.00360554	8977_SL1344_0892_Genome_SL1344	QBR070	up regulated	FQ312003	SL1344_0892	[987030-987413]			Inner membrane protein (Fragment)	E1W6Y6
60	5523	1.01867	0.00636255	5523_SL1344_0357_Genome_SL1344	QBR070	up regulated	FQ312003	SL1344_0357	[410679-410903]			Putative uncharacterized protein	E1W8M3
62	3826	0.9802	0.0073221	3826_SL1344_2491_Genome_SL1344	QBR070	up regulated	FQ312003	SL1344_2491	[2660003-2660632]			Hypothetical anaerobic reductase component	E1WJ05
65	11143	1.26361	0.00844134	11143_SL1344_2549_Genome_SL1344	QBR070	up regulated	FQ312003	SL1344_2549	[2730700-2730927]			Endodeoxyribonuclease	E1WJ62
67	6004	0.988328	0.00894135	6004_HCM1.101_plasmid_pHCM1	QBR070	up regulated	NC_003384	HCM1.101	[73921-77097]			Plasmid transfer protein (Putative mating pair stabilization protein) (TrhN)	Q9RGV8
69	5530	1.28867	0.00922199	5530_SL1344_1602_Genome_SL1344	QBR070	up regulated	FQ312003	SL1344_1602	[1722495-1723607]			Putative uncharacterized protein	E1WC02
71	5677	1.10291	0.00975717	5677_SCV49_plasmid_pSCV50	QBR070	up regulated	NC_006855	SCV49	[45646-46278]			Integrase-like protein Y4LS	Q5J483
73	2358	0.959004	0.0105667	2358_p3521_p042_plasmid_p3521	QBR070	up regulated	NC_014843	p3521_p042	[39608-42652]			TraU	E7BT99
84	12539	1.25817	0.0157943	12539_p165897_104_plasmid_p1658/97	QBR070	up regulated	NC_004998	p165897_104	[93673-94590]			Putative uncharacterized protein orf43	Q849X6
94	5378	0.883253	0.0206143	5378_pO103_120_plasmid_pAPEC-O103-ColBM	QBR070	up regulated	NC_011964	pO103_120	[109479-110039]			Fertility inhibition protein (Fertility inhibition protein FinO) (FinO)	B1P7Q6
95	3719	1.04112	0.0207022	3719_pOU1113_86_plasmid_pOU1113	QBR070	up regulated	NC_007208	pOU1113_86	[74210-74950]			Putative carbonic anhydrase Mig-5	Q4L1P9
96	7001	0.93807	0.0218001	7001_HCM1.264c_plasmid_pHCM1	QBR070	up regulated	NC_003384	HCM1.264c	[197700-198746]			Putative pilus assembly and synthesis protein (Putative pilus-assembly protein)	Q9L5L6
97	10219	1.17394	0.0224527	10219_pOLA52_52_plasmid_pOLA52	QBR070	up regulated	NC_010378	pOLA52_52	[39011-39631]			Plasmid partitioning protein ParF	B0ZE06
99	5953	0.852723	0.0234589	5953_pRAx_0070_plasmid_pRAx	QBR070	up regulated	NC_012886	pRAx_0070	[50925-51800]			DNA replication terminus site-binding protein (Ter-binding protein)	C6G9V6
106	4649	0.997805	0.0258441	4649_p165897_016_plasmid_p1658/97	QBR070	up regulated	NC_004998	p165897_016	[9345-9566]			Putative conjugal transfer protein TraR (TraR) (Uncharacterized protein)	Q7B3W2
107	4940	0.724581	0.0273029	4940_pOU1113_68_plasmid_pOU1113	QBR070	up regulated	NC_007208	pOU1113_68	[57586-58104]			Single-stranded DNA-binding protein	Q4L1R6
109	143	1.32359	0.0273513	143_SPC_p061_plasmid_pSPCV	QBR070	up regulated	NC_012124	SPC_p061	[49468-50208]			Mig5	C0Q8M5
115	2061	1.30665	0.0289536	2061_SeHA_A0100_plasmid_pSL476_91	QBR070	up regulated	NC_011081	SeHA_A0100	[67989-68279]			TraK	B4T7H2
116	9879	1.03001	0.0298767	9879_STM474_p208_plasmid_TY474p2_	QBR070	up regulated	CP002489	STM474_p208	[5163-5657]			Putative uncharacterized protein	E8XLP8
117	11952	1.27006	0.0307087	11952_pMAS2027_21_plasmid_pMAS2027	QBR070	up regulated	NC_013503	pMAS2027_21	[13365-13640]			InsA	D0QMM5
119	4841	0.787238	0.0330402	4841_pEC14_85_plasmid_pEC14_114	QBR070	up regulated	NC_013175	pEC14_85	[79801-80112]			IncF plasmid conjugative transfer pilus assembly protein TraL (TraL)	C8CGP9
124	6508	0.865741	0.0346069	6508_CloDF13_06_plasmid_CloDF13	QBR070	up regulated	NC_002119	CloDF13_06	[6536-6970]			_	P13809
125	9784	1.04929	0.0347644	9784_SL1344_3808_Genome_SL1344	QBR070	up regulated	FQ312003	SL1344_3808	[4067479-4067736]			Putative membrane protein insertion efficiency factor	E1WDR7
130	10942	1.10459	0.0361891	10942_SL1344_1896_Genome_SL1344	QBR070	up regulated	FQ312003	SL1344_1896	[2013070-2013456]			Hypothetical exported protein	E1WGK3
134	14	1.34169	0.0379889	14_SeKA_D0140_plasmid_pCVM29188_146	QBR070	up regulated	NC_011076	SeKA_D0140	[100091-100417]			IS1203 transposase orfA	B4TLK6
135	11940	1.13301	0.0384139	11940_pC15-1a_092_plasmid_pC15-1a	QBR070	up regulated	NC_005327	pC15-1a_092	[86232-86507]			Insertion element IS1 protein insA	P0CF06
138	2067	1.46097	0.0435891	2067_SL1344_1761_Genome_SL1344	QBR070	up regulated	FQ312003	SL1344_1761	[1887926-1888786]			Phosphotransferase enzyme II; D component	E1WG69
139	4879	0.794268	0.0443358	4879_orf69__plasmid_Rts1	QBR070	up regulated	AP004237	orf69	[49203-49766]			Putative uncharacterized protein orf69	Q8KK74
140	4026	0.922764	0.0450171	4026_R64_p106_plasmid_R64	QBR070	up regulated	NC_005014	R64_p106	[95996-96286]			TraK transfer protein	Q79VT4
149	6215	3.35349	1.53247e-13	6215_EcSMS35_A0126_plasmid_pSMS35_130	QBR071	up regulated	NC_010488	EcSMS35_A0126	[97562-97744]			Putative uncharacterized protein	B1LRV1
150	4794	2.1456	1.1379e-10	4794_SL1344_3495_Genome_SL1344	QBR071	up regulated	FQ312003	SL1344_3495	[3712162-3713721]			Hypothetical membrane protein	E1WIV4
153	7432	1.74476	4.81579e-08	7432_pECL8_p113_plasmid_pEC_L8	QBR071	up regulated	NC_014384	pECL8_p113	[106950-107480]			TnpA	D9Z5D1
154	7241	2.4398	5.75918e-08	7241_pECL46p091_plasmid_pEC_L46	QBR071	up regulated	NC_014385	pECL46p091	[73313-74035]			IS26 transposase (InsB1) (InsB2) (InsB3) (TnpA) (Transposase) (Transposase TnpA)	C4NUT3
156	11536	2.11302	2.22701e-06	11536_pECL8_p030_plasmid_pEC_L8	QBR071	up regulated	NC_014384	pECL8_p030	[28872-29963]			YccB	D9Z555
158	4864	1.4486	3.14089e-06	4864_EcSMS35_A0136_plasmid_pSMS35_130	QBR071	up regulated	NC_010488	EcSMS35_A0136	[105733-106455]			IS26 transposase	B1LRU1
159	4297	1.898	3.71422e-06	4297_SNSL254_pSN254_0183_plasmid_pSN254	QBR071	up regulated	NC_009140	SNSL254_pSN254_0183	[161348-162223]			DNA replication terminus site-binding protein	A4IVQ1
160	6437	1.56756	1.3316e-05	6437_pECL8_p107_plasmid_pEC_L8	QBR071	up regulated	NC_014384	pECL8_p107	[102616-103338]			IS26 transposase (InsB1) (InsB2) (InsB3) (TnpA) (Transposase) (Transposase TnpA)	C4NUT3
161	7629	1.69189	1.68382e-05	7629_SeSA_B0041_plasmid_pCVM19633_110	QBR071	up regulated	NC_011092	SeSA_B0041	[38674-39942]			TniAdelta1	B4TM01
162	8695	1.80213	1.69345e-05	8695_SL1344_2466_Genome_SL1344	QBR071	up regulated	FQ312003	SL1344_2466	[2616301-2618514]			Hypothetical membrane protein	E1WIY1
163	10336	2.01148	1.94528e-05	10336_SNSL254_pSN254_0159_plasmid_pSN254	QBR071	up regulated	NC_009140	SNSL254_pSN254_0159	[141327-142049]			Transposase InsB1 for insertion sequence IS26 (Transposase InsB2 for insertion sequence IS26) (Transposase InsB3 for insertion sequence IS26)	A4IVA8
164	5247	1.49126	2.02609e-05	5247_pECL46p100_plasmid_pEC_L46	QBR071	up regulated	NC_014385	pECL46p100	[87645-88367]			IS26 transposase (InsB1) (InsB2) (InsB3) (TnpA) (Transposase) (Transposase TnpA)	C4NUT3
165	5397	1.66608	3.86774e-05	5397_EcSMS35_A0116_plasmid_pSMS35_130	QBR071	up regulated	NC_010488	EcSMS35_A0116	[86840-87562]			IS26 transposase	B1LRU1
166	7034	1.56284	4.98351e-05	7034_EcSMS35_A0122_plasmid_pSMS35_130	QBR071	up regulated	NC_010488	EcSMS35_A0122	[91923-92645]			IS26 transposase	B1LRU1
169	5034	1.52435	6.42099e-05	5034_EcSMS35_A0132_plasmid_pSMS35_130	QBR071	up regulated	NC_010488	EcSMS35_A0132	[101868-102590]			IS26 transposase	B1LRU1
170	11724	2.09527	6.42099e-05	11724_EcSMS35_A0160_plasmid_pSMS35_130	QBR071	up regulated	NC_010488	EcSMS35_A0160	[127034-127756]			IS26 transposase	B1LRU1
171	8936	1.55806	9.05402e-05	8936_pRAx_0060_plasmid_pRAx	QBR071	up regulated	NC_012886	pRAx_0060	[40472-41194]			Transposase IS26	B7LIG2
172	10051	1.80949	9.65038e-05	10051_IPF_105_plasmid_pIP1206	QBR071	up regulated	NC_010558	IPF_105	[134596-135318]			IS26-TnpA protein	B1VCJ0
173	10494	2.09304	0.00013294	10494_IPF_188_plasmid_pIP1206	QBR071	up regulated	NC_010558	IPF_188	[104427-105149]			IS26-TnpA protein (InsB4) (Transposase)	B1VCF9
174	6751	1.48061	0.000135813	6751_IPF_165_plasmid_pIP1206	QBR071	up regulated	NC_010558	IPF_165	[112612-113334]			IS26-TnpA protein (InsB4) (Transposase)	B1VCF9
176	5261	2.04035	0.000143563	5261_SL1344_4258_Genome_SL1344	QBR071	up regulated	FQ312003	SL1344_4258	[4586580-4586912]			Hypothetical regulatory protein	E1WF11
177	8853	1.35492	0.000147483	8853_SeSA_B0084_plasmid_pCVM19633_110	QBR071	up regulated	NC_011092	SeSA_B0084	[71907-72689]			Streptomycin phosphotransferase B	B4TM43
178	10219	1.71925	0.000157602	10219_pOLA52_52_plasmid_pOLA52	QBR071	up regulated	NC_010378	pOLA52_52	[39011-39631]			Plasmid partitioning protein ParF	B0ZE06
179	9821	1.87579	0.000222364	9821_SNSL254_pSN254_0033_plasmid_pSN254	QBR071	up regulated	NC_009140	SNSL254_pSN254_0033	[19145-19867]			Transposase InsB1 for insertion sequence IS26 (Transposase InsB2 for insertion sequence IS26) (Transposase InsB3 for insertion sequence IS26)	A4IVA8
180	11214	1.97092	0.000234616	11214_SC066_plasmid_pSC138	QBR071	up regulated	NC_006856	SC066	[51955-52677]			TnpA	Q5J443
181	7807	1.66541	0.000240974	7807_SC044_plasmid_pSC138	QBR071	up regulated	NC_006856	SC044	[34469-35191]			Transposase	Q5J437
182	8034	1.46499	0.000297511	8034_pSLTBT_p056_plasmid_pSLT-BT	QBR071	up regulated	NC_013437	pSLTBT_p056	[56286-57008]			Transposase (Transposase (IS26 transposase) (Tnpa))	D0R781
183	4287	1.54306	0.000313632	4287_R64_p086_plasmid_R64	QBR071	up regulated	NC_005014	R64_p086	[75000-75152]			Post-segregation killing protein	Q79VV2
184	3422	1.54171	0.000313632	3422_R64_p135_plasmid_R64	QBR071	up regulated	NC_005014	R64_p135	[117929-118612]			Putative positive regulator	Q79VQ9
185	5420	1.49382	0.000336649	5420_pECL46p135_plasmid_pEC_L46	QBR071	up regulated	NC_014385	pECL46p135	[119825-120547]			Transposase IS26	B7LIG2
186	10782	1.61312	0.000377435	10782_IPF_33a_plasmid_pIP1206	QBR071	up regulated	NC_010558	IPF_33a	[6837-7763]			ORF 7 Identical to Hypothetical protein (YccB)	B1VC50
187	11247	1.57077	0.00037758	11247_SC025_plasmid_pSC138	QBR071	up regulated	NC_006856	SC025	[20225-20947]			TnpA	Q5J443
188	5523	1.2474	0.00037758	5523_SL1344_0357_Genome_SL1344	QBR071	up regulated	FQ312003	SL1344_0357	[410679-410903]			Putative uncharacterized protein	E1W8M3
189	10403	1.54447	0.00037758	10403_EcSMS35_A0156_plasmid_pSMS35_130	QBR071	up regulated	NC_010488	EcSMS35_A0156	[124842-125564]			IS26 transposase	B1LRU1
191	6355	1.31173	0.000479527	6355_pMAS2027_43_plasmid_pMAS2027	QBR071	up regulated	NC_013503	pMAS2027_43	[31060-31818]			IncX type IV secretion system protein VirB5 (PilX5)	D0QMP7
193	12301	1.61446	0.000770678	12301_pU302L_038_plasmid_pU302L	QBR071	up regulated	NC_006816	pU302L_038	[28220-29080]			Beta-lactamase TEM-1 (Beta-lactamase TEM1) (Beta-lactamase tem) (Bla) (BlaTEM beta-lactamase) (TEM-1; beta-lactamase) (TEM-type beta-lactamase)	Q5QJI7
194	12154	1.82212	0.000816601	12154_SC038_plasmid_pSC138	QBR071	up regulated	NC_006856	SC038	[29367-30089]			TnpA	Q5J443
195	11263	1.8493	0.00100262	11263_SNSL254_pSN254_0035_plasmid_pSN254	QBR071	up regulated	NC_009140	SNSL254_pSN254_0035	[20382-21104]			Transposase InsB1 for insertion sequence IS26 (Transposase InsB2 for insertion sequence IS26) (Transposase InsB3 for insertion sequence IS26)	A4IVA8
196	11607	1.72974	0.00119726	11607_pRAx_0055_plasmid_pRAx	QBR071	up regulated	NC_012886	pRAx_0055	[36126-36848]			IS26 transposase (InsB1) (InsB2) (InsB3) (TnpA) (Transposase) (Transposase TnpA)	C4NUT3
197	7127	1.39931	0.00129108	7127_SeKA_D0031_plasmid_pCVM29188_146	QBR071	up regulated	NC_011076	SeKA_D0031	[19861-20421]			Fertility inhibition protein FinO	B4TLB5
199	1578	1.38874	0.00151638	1578_EcSMS35_A0149_plasmid_pSMS35_130	QBR071	up regulated	NC_010488	EcSMS35_A0149	[117847-118569]			IS26 transposase	B1LRU1
201	4985	1.19232	0.00234984	4985_p165897_007_plasmid_p1658/97	QBR071	up regulated	NC_004998	p165897_007	[4250-4615]			Fimbrial protein (Fimbrial protein TraA (Pilin)) (Pilin) (TraA)	Q7B3W8
202	11324	1.60631	0.00237086	11324_SF0157_p30_plasmid_pSFO157	QBR071	up regulated	NC_009602	SF0157_p30	[44508-45356]			EtpL protein (W0030)	O32574
203	8632	1.52011	0.00241175	8632_SC027_plasmid_pSC138	QBR071	up regulated	NC_006856	SC027	[22085-22822]			TnpA	Q5J454
204	1745	1.42579	0.00296043	1745_SMR0160_plasmid_R478	QBR071	up regulated	NC_005211	SMR0160	[147196-148014]			Putative uncharacterized protein	Q6MXN7
205	3996	1.14044	0.00342039	3996_pRAx_0069_plasmid_pRAx	QBR071	up regulated	NC_012886	pRAx_0069	[49457-50179]			IS26 transposase (InsB1) (InsB2) (InsB3) (TnpA) (Transposase) (Transposase TnpA)	C4NUT3
206	3094	1.30962	0.00347136	3094_EcSMS35_A0115_plasmid_pSMS35_130	QBR071	up regulated	NC_010488	EcSMS35_A0115	[85355-86077]			IS26 transposase	B1LRU1
207	10943	1.38495	0.00377152	10943_L7014_plasmid_pO157	QBR071	up regulated	NC_007414	L7014	[6029-6763]			Putative uncharacterized protein L7014	Q9ZGV2
208	350	1.64939	0.0038015	350_EcSMS35_A0160_plasmid_pSMS35_130	QBR071	up regulated	NC_010488	EcSMS35_A0160	[127034-127756]			IS26 transposase	B1LRU1
209	11441	1.75016	0.00440496	11441_HCM1.266c_plasmid_pHCM1	QBR071	up regulated	NC_003384	HCM1.266c	[199358-199870]			Putative uncharacterized protein HCM1.266c (Putative uncharacterized protein R0124)	Q9L5L8
211	11230	1.31442	0.00508871	11230_R64_p085_plasmid_R64	QBR071	up regulated	NC_005014	R64_p085	[74942-75145]			Post-segregation killing protein	Q79VV3
213	11039	1.54722	0.00536833	11039_pECL8_p095_plasmid_pEC_L8	QBR071	up regulated	NC_014384	pECL8_p095	[83743-84603]			Beta-lactamase TEM-1b (Beta-lactamase TEM1D) (Beta-lactamase TEM1E) (Beta-lactamase TEM1F)	Q6SJ61
217	5009	1.0823	0.00930305	5009_EcSMS35_A0119_plasmid_pSMS35_130	QBR071	up regulated	NC_010488	EcSMS35_A0119	[89059-89781]			IS26 transposase	B1LRU1
218	3737	1.12103	0.00930305	3737_SL1344_1567_Genome_SL1344	QBR071	up regulated	FQ312003	SL1344_1567	[1683729-1685279]			Hypothetical membrane protein	E1WBW8
219	7001	1.02827	0.0103132	7001_HCM1.264c_plasmid_pHCM1	QBR071	up regulated	NC_003384	HCM1.264c	[197700-198746]			Putative pilus assembly and synthesis protein (Putative pilus-assembly protein)	Q9L5L6
222	4649	1.0759	0.0162973	4649_p165897_016_plasmid_p1658/97	QBR071	up regulated	NC_004998	p165897_016	[9345-9566]			Putative conjugal transfer protein TraR (TraR) (Uncharacterized protein)	Q7B3W2
225	9132	1.27188	0.018706	9132_SF0157_p93_plasmid_pSFO157	QBR071	up regulated	NC_009602	SF0157_p93	[112226-114433]			W0093	Q0E812
226	9764	1.39564	0.018706	9764_SNSL254_pSN254_0160_plasmid_pSN254	QBR071	up regulated	NC_009140	SNSL254_pSN254_0160	[142094-142816]			Transposase InsB4 for insertion sequence IS26	A4IVM8
229	9428	1.4272	0.0221074	9428_pSLTBT_p031_plasmid_pSLT-BT	QBR071	up regulated	NC_013437	pSLTBT_p031	[34359-35081]			Transposase (Transposase (IS26 transposase) (Tnpa))	D0R781
230	241	1.47033	0.0221074	241_pRAx_0055_plasmid_pRAx	QBR071	up regulated	NC_012886	pRAx_0055	[36126-36848]			IS26 transposase (InsB1) (InsB2) (InsB3) (TnpA) (Transposase) (Transposase TnpA)	C4NUT3
233	12311	1.33528	0.0243989	12311_MAK1.121c_plasmid_pMAK1	QBR071	up regulated	NC_009981	MAK1.121c	[103589-104449]			Beta-lactamase TEM (EC 3.5.2.6) (Bla)	A8R6N7
234	12539	1.2194	0.0256272	12539_p165897_104_plasmid_p1658/97	QBR071	up regulated	NC_004998	p165897_104	[93673-94590]			Putative uncharacterized protein orf43	Q849X6
237	8108	1.03722	0.0290504	8108_SeSA_B0046_plasmid_pCVM19633_110	QBR071	up regulated	NC_011092	SeSA_B0046	[43192-44052]			Beta-lactamase TEM (EC 3.5.2.6)	B4TM06
239	6068	1.03841	0.0299966	6068_pFBAOT6.26_plasmid_pFBAOT6	QBR071	up regulated	NC_006143	pFBAOT6.26	[24289-26736]			Virb4 protein	Q68E95
240	4660	1.01469	0.0299966	4660_EcSMS35_A0130_plasmid_pSMS35_130	QBR071	up regulated	NC_010488	EcSMS35_A0130	[100499-101359]			Beta-lactamase TEM (EC 3.5.2.6)	B1LRV5
241	4664	0.864123	0.0299966	4664_SeKA_D0007_plasmid_pCVM29188_146	QBR071	up regulated	NC_011076	SeKA_D0007	[1568-1822]			Replication regulatory protein repA2 (Protein CopB)	B4TL94
242	7450	1.08985	0.0332624	7450_MAK2.14_plasmid_pMAK2	QBR071	up regulated	NC_009980	MAK2.14	[21234-22094]			Beta-lactamase (EC 3.5.2.6) (Beta-lactamase TEM) (EC 3.5.2.6)	A8R706
248	12501	1.18205	0.0476363	12501_SCV19_plasmid_pSCV50	QBR071	up regulated	NC_006855	SCV19	[14032-14553]			Putative uncharacterized protein	Q5J4B3
250	12013	1.96584	0.000367163	12013_L7070_plasmid_pO157	QBR073	up regulated	NC_007414	L7070	[57934-58206]			Uncharacterized protein yuaZ	Q9ZGS5
251	6909	1.50207	0.00213552	6909_pU302L_004_plasmid_pU302L	QBR073	up regulated	NC_006816	pU302L_004	[4653-4925]			Uncharacterized protein yuaZ	Q5QJJ0
253	10219	1.47401	0.0033135	10219_pOLA52_52_plasmid_pOLA52	QBR073	up regulated	NC_010378	pOLA52_52	[39011-39631]			Plasmid partitioning protein ParF	B0ZE06
258	3422	1.26402	0.00990911	3422_R64_p135_plasmid_R64	QBR073	up regulated	NC_005014	R64_p135	[117929-118612]			Putative positive regulator	Q79VQ9
259	8975	1.32382	0.00990911	8975_MAK1.219c_plasmid_pMAK1	QBR073	up regulated	NC_009981	MAK1.219c	[185348-187102]			Putative uncharacterized protein MAK1.219c	A8R6X6
261	11200	1.27505	0.0148905	11200_SMR0206_plasmid_R478	QBR073	up regulated	NC_005211	SMR0206	[189088-189600]			Putative uncharacterized protein trhY	Q6MXJ2
262	12405	1.18442	0.0181973	12405_HCM1.158_plasmid_pHCM1	QBR073	up regulated	NC_003384	HCM1.158	[116206-117891]			Putative mercuric reductase (EC 1.16.1.1)	Q935L3
263	10839	1.26712	0.0188203	10839_MAK1.22_plasmid_pMAK1	QBR073	up regulated	NC_009981	MAK1.22	[27768-28643]			Putative membrane protein	A8R6C9
264	10970	1.0752	0.0189968	10970_pC_p4_plasmid_pC	QBR073	up regulated	NC_003457	pC_p4	[3979-5127]			Cytosine-specific methyltransferase (EC 2.1.1.37)	Q8RLK9
265	12301	1.27952	0.028019	12301_pU302L_038_plasmid_pU302L	QBR073	up regulated	NC_006816	pU302L_038	[28220-29080]			Beta-lactamase TEM-1 (Beta-lactamase TEM1) (Beta-lactamase tem) (Bla) (BlaTEM beta-lactamase) (TEM-1; beta-lactamase) (TEM-type beta-lactamase)	Q5QJI7
269	12363	1.20878	0.0426479	12363_pOU1113_05_plasmid_pOU1113	QBR073	up regulated	NC_007208	pOU1113_05	[5395-6045]			Salmonella plasmid virulence hydrophilic protein	Q4L1X5
270	10516	1.50189	0.0433401	10516_SL1344_1759_Genome_SL1344	QBR073	up regulated	FQ312003	SL1344_1759	[1886101-1887069]			PTS system; mannose-specific IIAB component	E1WG67
272	8716	0.949757	0.0497632	8716_pO103_4_plasmid_pAPEC-O103-ColBM	QBR073	up regulated	NC_011964	pO103_4	[3568-4545]			RepFIB replication protein RepA	B7LI07
273	268	1.88501	6.77622e-05	268_Fpla041_plasmid_F	QBR076	up regulated	NC_002483	Fpla041	[41496-42395]			Uncharacterized protein YuaY	Q9JMR6
274	8536	1.53291	0.000228338	8536_R64_p042_plasmid_R64	QBR076	up regulated	NC_005014	R64_p042	[39192-40091]			Predicted nucleotide-binding protein	Q79VW9
275	4864	1.03822	0.00364919	4864_EcSMS35_A0136_plasmid_pSMS35_130	QBR076	up regulated	NC_010488	EcSMS35_A0136	[105733-106455]			IS26 transposase	B1LRU1
277	7432	1.04547	0.00488177	7432_pECL8_p113_plasmid_pEC_L8	QBR076	up regulated	NC_014384	pECL8_p113	[106950-107480]			TnpA	D9Z5D1
278	5397	1.2051	0.0126797	5397_EcSMS35_A0116_plasmid_pSMS35_130	QBR076	up regulated	NC_010488	EcSMS35_A0116	[86840-87562]			IS26 transposase	B1LRU1
282	5247	0.992268	0.0222096	5247_pECL46p100_plasmid_pEC_L46	QBR076	up regulated	NC_014385	pECL46p100	[87645-88367]			IS26 transposase (InsB1) (InsB2) (InsB3) (TnpA) (Transposase) (Transposase TnpA)	C4NUT3
283	6437	1.01192	0.0233281	6437_pECL8_p107_plasmid_pEC_L8	QBR076	up regulated	NC_014384	pECL8_p107	[102616-103338]			IS26 transposase (InsB1) (InsB2) (InsB3) (TnpA) (Transposase) (Transposase TnpA)	C4NUT3
284	11642	1.2223	0.0235823	11642_Fpla041_plasmid_F	QBR076	up regulated	NC_002483	Fpla041	[41496-42395]			Uncharacterized protein YuaY	Q9JMR6
285	4303	1.18797	0.0264567	4303_MAK2.03c_plasmid_pMAK2	QBR076	up regulated	NC_009980	MAK2.03c	[5805-6002]			Putative uncharacterized protein MAK2.03c	A8R6Z6
286	6751	1.05278	0.0297996	6751_IPF_165_plasmid_pIP1206	QBR076	up regulated	NC_010558	IPF_165	[112612-113334]			IS26-TnpA protein (InsB4) (Transposase)	B1VCF9
287	4519	1.08746	0.0299157	4519_SL1344_0544_Genome_SL1344	QBR076	up regulated	FQ312003	SL1344_0544	[611721-612032]			Putative uncharacterized protein	E1W958
288	5681	0.990224	0.0381378	5681_p3521_p060_plasmid_p3521	QBR076	up regulated	NC_014843	p3521_p060	[56047-57171]			Thioredoxin domain protein; TrbB putative (TrbB)	E7BTB7
290	4969	0.860697	0.0402194	4969_pecB24_p17_plasmid_pEC_B24	QBR076	up regulated	NC_014382	pecB24_p17	[15608-16009]			TrbI	D9Z4V7
291	2164	0.951341	0.0406181	2164_pECL46p133_plasmid_pEC_L46	QBR076	up regulated	NC_014385	pECL46p133	[118177-118602]			ArdR	D9Z5R5
292	8658	1.05301	0.0480695	8658_pOLA52_41_plasmid_pOLA52	QBR076	up regulated	NC_010378	pOLA52_41	[31896-32078]			Putative uncharacterized protein	B0ZDZ5
293	5527	1.08143	0.0490318	5527_pEFER_0001_plasmid_pEFER	QBR076	up regulated	NC_011743	pEFER_0001	[450-1316]			Replication protein	B7L3W4
294	4504	0.888474	0.0490318	4504_pBERT_08_plasmid_pBERT	QBR076	up regulated	NC_001848	pBERT_08	[3953-4276]			Mobilization protein	O52173
296	5009	0.94576	0.0490318	5009_EcSMS35_A0119_plasmid_pSMS35_130	QBR076	up regulated	NC_010488	EcSMS35_A0119	[89059-89781]			IS26 transposase	B1LRU1
298	5466	1.60632	1.68527e-05	5466_pIncW_016_plasmid_IncW_pIE321	QBR078	up regulated	NC_010716	pIncW_016	[16286-16981]			TrwG	A7KZU9
299	7658	1.44928	3.59755e-05	7658_SMR0158_plasmid_R478	QBR078	up regulated	NC_005211	SMR0158	[144766-146166]			Probable two component-system sensor kinase involved in copper resistance	Q6MXN9
300	5067	1.51328	0.000284898	5067_R721_51_plasmid_R721	QBR078	up regulated	NC_002525	R721_51	[39129-40805]			YdjA protein	Q9F542
302	3422	1.54583	0.000478919	3422_R64_p135_plasmid_R64	QBR078	up regulated	NC_005014	R64_p135	[117929-118612]			Putative positive regulator	Q79VQ9
304	3737	1.37535	0.000874915	3737_SL1344_1567_Genome_SL1344	QBR078	up regulated	FQ312003	SL1344_1567	[1683729-1685279]			Hypothetical membrane protein	E1WBW8
306	4109	1.35995	0.00116545	4109_pEC14_48_plasmid_pEC14_114	QBR078	up regulated	NC_013175	pEC14_48	[45456-46433]			IncFIB replication protein RepA	C8CGL2
308	5527	1.44664	0.00186201	5527_pEFER_0001_plasmid_pEFER	QBR078	up regulated	NC_011743	pEFER_0001	[450-1316]			Replication protein	B7L3W4
309	8716	1.25147	0.0019716	8716_pO103_4_plasmid_pAPEC-O103-ColBM	QBR078	up regulated	NC_011964	pO103_4	[3568-4545]			RepFIB replication protein RepA	B7LI07
311	4898	1.05475	0.00583559	4898_SNSL254_pSN254_0173_plasmid_pSN254	QBR078	up regulated	NC_009140	SNSL254_pSN254_0173	[151462-155607]			Rhs family protein	A4IVP1
312	2325	1.25419	0.00717451	2325_traG__plasmid_pED280_IncFV	QBR078	up regulated	AF411480	traG	[18910-21744]			TraG	Q8KNK1
313	6909	1.34759	0.00820349	6909_pU302L_004_plasmid_pU302L	QBR078	up regulated	NC_006816	pU302L_004	[4653-4925]			Uncharacterized protein yuaZ	Q5QJJ0
314	5184	1.19513	0.0086454	5184_SL1344_2789_Genome_SL1344	QBR078	up regulated	FQ312003	SL1344_2789	[2974158-2974334]			Putative uncharacterized protein	E1WA54
316	8762	1.12049	0.00973906	8762_p3521_p050_plasmid_p3521	QBR078	up regulated	NC_014843	p3521_p050	[49987-50280]			PndC	E7BTA7
317	8658	1.20474	0.0121527	8658_pOLA52_41_plasmid_pOLA52	QBR078	up regulated	NC_010378	pOLA52_41	[31896-32078]			Putative uncharacterized protein	B0ZDZ5
318	8659	1.16514	0.0121527	8659_SeKA_D0057_plasmid_pCVM29188_146	QBR078	up regulated	NC_011076	SeKA_D0057	[45609-46199]			Type IV secretion-like conjugative transfer system protein TraP	B4TLE0
320	9321	1.45963	0.0138562	9321_SeKA_C0018_plasmid_pCVM29188_101	QBR078	up regulated	NC_011077	SeKA_C0018	[11091-11525]			Quaternary ammonium compound-resistance protein SugE2	B4TKX4
321	5191	1.30771	0.016272	5191_R721_08_plasmid_R721	QBR078	up regulated	NC_002525	R721_08	[4682-5278]			FinO superfamily (YaeC protein)	Q9F577
322	9553	1.2848	0.0168355	9553_MAR071_plasmid_pMAR7	QBR078	up regulated	NC_010862	MAR071	[67586-68176]			Uncharacterized protein	Q0H080
323	4969	0.924675	0.0177188	4969_pecB24_p17_plasmid_pEC_B24	QBR078	up regulated	NC_014382	pecB24_p17	[15608-16009]			TrbI	D9Z4V7
324	7273	1.03908	0.0183498	7273_pMUR050_026_plasmid_pMUR050	QBR078	up regulated	NC_007682	pMUR050_026	[27502-27699]			Putative uncharacterized protein	Q17U31
325	2271	1.07471	0.0214842	2271_SL1344_0404_Genome_SL1344	QBR078	up regulated	FQ312003	SL1344_0404	[464794-465159]			Putative uncharacterized protein	E1W8S0
328	4810	0.990637	0.0247071	4810_pCollet_07__plasmid_pCol-let	QBR078	up regulated	NC_002487	pCollet_07	[4731-4925]		RNA I modulator protein
329	12013	1.42174	0.0247071	12013_L7070_plasmid_pO157	QBR078	up regulated	NC_007414	L7070	[57934-58206]			Uncharacterized protein yuaZ	Q9ZGS5
330	5681	0.993102	0.0271549	5681_p3521_p060_plasmid_p3521	QBR078	up regulated	NC_014843	p3521_p060	[56047-57171]			Thioredoxin domain protein; TrbB putative (TrbB)	E7BTB7
331	12405	1.07195	0.0329163	12405_HCM1.158_plasmid_pHCM1	QBR078	up regulated	NC_003384	HCM1.158	[116206-117891]			Putative mercuric reductase (EC 1.16.1.1)	Q935L3
332	4508	0.815027	0.0355249	4508_pGY1_p3_plasmid_pGY1	QBR078	up regulated	NC_010894	pGY1_p3	[3286-3444]			Putative uncharacterized protein	A1YZ11
333	3854	0.93942	0.0368012	3854_p165897_048_plasmid_p1658/97	QBR078	up regulated	NC_004998	p165897_048	[39243-39449]			RepA4	Q849U6
335	3569	1.00849	0.0423467	3569_MAR005_plasmid_pMAR7	QBR078	up regulated	NC_010862	MAR005	[3682-5340]			Lipoprotein	Q0H042
336	8356	0.982644	0.0444563	8356_SeKA_D0106_plasmid_pCVM29188_146	QBR078	up regulated	NC_011076	SeKA_D0106	[74100-74252]			Putative uncharacterized protein	B4TLH7
337	4303	1.0687	0.0444563	4303_MAK2.03c_plasmid_pMAK2	QBR078	up regulated	NC_009980	MAK2.03c	[5805-6002]			Putative uncharacterized protein MAK2.03c	A8R6Z6
338	2137	1.10015	0.0486271	2137_HCM1.118_plasmid_pHCM1	QBR078	up regulated	NC_003384	HCM1.118	[93451-93975]			Putative uncharacterized protein HCM1.118 (Putative uncharacterized protein R0203)	Q9L5E5
339	8975	1.0866	0.0496461	8975_MAK1.219c_plasmid_pMAK1	QBR078	up regulated	NC_009981	MAK1.219c	[185348-187102]			Putative uncharacterized protein MAK1.219c	A8R6X6
345	3422	1.3459	0.00408252	3422_R64_p135_plasmid_R64	QBR104	up regulated	NC_005014	R64_p135	[117929-118612]			Putative positive regulator	Q79VQ9
346	12525	1.66085	0.00408252	12525_kan__plasmid_Rts1	QBR104	up regulated	AP004237	kan	[117878-118693]			Type I aminoglycoside-3'-phosphotransferase	Q83WH7
347	6909	1.41769	0.00421717	6909_pU302L_004_plasmid_pU302L	QBR104	up regulated	NC_006816	pU302L_004	[4653-4925]			Uncharacterized protein yuaZ	Q5QJJ0
351	4794	0.955536	0.0117146	4794_SL1344_3495_Genome_SL1344	QBR104	up regulated	FQ312003	SL1344_3495	[3712162-3713721]			Hypothetical membrane protein	E1WIV4
352	12013	1.54303	0.0146396	12013_L7070_plasmid_pO157	QBR104	up regulated	NC_007414	L7070	[57934-58206]			Uncharacterized protein yuaZ	Q9ZGS5
354	10516	1.66624	0.0153539	10516_SL1344_1759_Genome_SL1344	QBR104	up regulated	FQ312003	SL1344_1759	[1886101-1887069]			PTS system; mannose-specific IIAB component	E1WG67
356	4969	0.924648	0.0215798	4969_pecB24_p17_plasmid_pEC_B24	QBR104	up regulated	NC_014382	pecB24_p17	[15608-16009]			TrbI	D9Z4V7
357	5523	0.968579	0.0219313	5523_SL1344_0357_Genome_SL1344	QBR104	up regulated	FQ312003	SL1344_0357	[410679-410903]			Putative uncharacterized protein	E1W8M3
360	5466	1.02189	0.0276754	5466_pIncW_016_plasmid_IncW_pIE321	QBR104	up regulated	NC_010716	pIncW_016	[16286-16981]			TrwG	A7KZU9
361	5751	1.39494	0.0299421	5751_SL1344_1760_Genome_SL1344	QBR104	up regulated	FQ312003	SL1344_1760	[1887122-1887922]			Phosphotransferase enzyme II; C component	E1WG68
363	11536	1.18762	0.0408814	11536_pECL8_p030_plasmid_pEC_L8	QBR104	up regulated	NC_014384	pECL8_p030	[28872-29963]			YccB	D9Z555
364	4985	0.972796	0.0431672	4985_p165897_007_plasmid_p1658/97	QBR104	up regulated	NC_004998	p165897_007	[4250-4615]			Fimbrial protein (Fimbrial protein TraA (Pilin)) (Pilin) (TraA)	Q7B3W8
366	11175	1.10953	0.0465847	11175_SeKA_D0012_plasmid_pCVM29188_146	QBR104	up regulated	NC_011076	SeKA_D0012	[5084-5698]			Helix-turn-helix; Fis-type	B4TL99
368	3422	2.09353	5.24795e-07	3422_R64_p135_plasmid_R64	QBR105	up regulated	NC_005014	R64_p135	[117929-118612]			Putative positive regulator	Q79VQ9
369	5067	1.73942	1.45097e-05	5067_R721_51_plasmid_R721	QBR105	up regulated	NC_002525	R721_51	[39129-40805]			YdjA protein	Q9F542
371	6386	1.43864	0.000225308	6386_pecB24_p12_plasmid_pEC_B24	QBR105	up regulated	NC_014382	pecB24_p12	[10550-12358]			TraN	D9Z4V3
373	5523	1.31043	0.000239494	5523_SL1344_0357_Genome_SL1344	QBR105	up regulated	FQ312003	SL1344_0357	[410679-410903]			Putative uncharacterized protein	E1W8M3
374	3737	1.46389	0.00025925	3737_SL1344_1567_Genome_SL1344	QBR105	up regulated	FQ312003	SL1344_1567	[1683729-1685279]			Hypothetical membrane protein	E1WBW8
375	5882	1.38761	0.000352945	5882_MAK1.70c_plasmid_pMAK1	QBR105	up regulated	NC_009981	MAK1.70c	[64083-65378]			Putative uncharacterized protein MAK1.70c	A8R6I7
376	4109	1.44757	0.000352945	4109_pEC14_48_plasmid_pEC14_114	QBR105	up regulated	NC_013175	pEC14_48	[45456-46433]			IncFIB replication protein RepA	C8CGL2
378	7001	1.28974	0.000569095	7001_HCM1.264c_plasmid_pHCM1	QBR105	up regulated	NC_003384	HCM1.264c	[197700-198746]			Putative pilus assembly and synthesis protein (Putative pilus-assembly protein)	Q9L5L6
380	2137	1.57695	0.000738569	2137_HCM1.118_plasmid_pHCM1	QBR105	up regulated	NC_003384	HCM1.118	[93451-93975]			Putative uncharacterized protein HCM1.118 (Putative uncharacterized protein R0203)	Q9L5E5
382	8716	1.25805	0.001679	8716_pO103_4_plasmid_pAPEC-O103-ColBM	QBR105	up regulated	NC_011964	pO103_4	[3568-4545]			RepFIB replication protein RepA	B7LI07
383	3569	1.3494	0.0017197	3569_MAR005_plasmid_pMAR7	QBR105	up regulated	NC_010862	MAR005	[3682-5340]			Lipoprotein	Q0H042
385	4985	1.24505	0.0017197	4985_p165897_007_plasmid_p1658/97	QBR105	up regulated	NC_004998	p165897_007	[4250-4615]			Fimbrial protein (Fimbrial protein TraA (Pilin)) (Pilin) (TraA)	Q7B3W8
388	11537	1.50512	0.00178617	11537_orf126__plasmid_Rts1	QBR105	up regulated	AP004237	orf126	[88155-88313]			Putative uncharacterized protein orf126	Q8KK38
393	6891	1.38932	0.00457609	6891_SeHA_A0127_plasmid_pSL476_91	QBR105	up regulated	NC_011081	SeHA_A0127	[88476-89159]			Putative uncharacterized protein	B4T7J9
395	10026	1.29523	0.00617603	10026_STM474_p1057__plasmid_TY474p1	QBR105	up regulated	CP002488	STM474_p1057	[50380-50505]			Putative uncharacterized protein	E8XLI1
396	10903	1.21827	0.00617603	10903_MAK1.31_plasmid_pMAK1	QBR105	up regulated	NC_009981	MAK1.31	[36749-37273]			Putative uncharacterized protein MAK1.31	A8R6E2
397	7493	1.06612	0.00633972	7493_O2ColV142_plasmid_pAPEC-O2-ColV	QBR105	up regulated	NC_007675	O2ColV142	[39740-40462]			Putative uncharacterized protein	Q2TTX7
399	4833	0.989434	0.00633972	4833_R721_64_plasmid_R721	QBR105	up regulated	NC_002525	R721_64	[53941-54459]			YfdA protein	Q9F532
400	4376	1.20842	0.00671791	4376_L7095_plasmid_pO157	QBR105	up regulated	NC_007414	L7095	[78542-88051]			Putative cytotoxin	Q9ZGR4
401	4649	1.1791	0.00673544	4649_p165897_016_plasmid_p1658/97	QBR105	up regulated	NC_004998	p165897_016	[9345-9566]			Putative conjugal transfer protein TraR (TraR) (Uncharacterized protein)	Q7B3W2
402	3697	1.32385	0.00741715	3697_SeSA_B0001_plasmid_pCVM19633_110	QBR105	up regulated	NC_011092	SeSA_B0001	[34-459]			Protein SamA (EC 3.4.21.-)	B4TLW3
404	6442	1.26648	0.00741715	6442_SL1344_1737_Genome_SL1344	QBR105	up regulated	FQ312003	SL1344_1737	[1866419-1866592]			Putative uncharacterized protein	E1WG46
405	7603	1.13675	0.00752908	7603_SeKA_C0138_plasmid_pCVM29188_101	QBR105	up regulated	NC_011077	SeKA_C0138	[98563-99246]			Putative uncharacterized protein	B4TL90
407	5993	1.28348	0.00794034	5993_LH0094_plasmid_pO113	QBR105	up regulated	NC_007365	LH0094	[80144-80830]			DNA methylase	Q3ZU40
408	7658	1.03238	0.00814319	7658_SMR0158_plasmid_R478	QBR105	up regulated	NC_005211	SMR0158	[144766-146166]			Probable two component-system sensor kinase involved in copper resistance	Q6MXN9
411	7020	1.18353	0.00923007	7020_pSLTBT_p001_plasmid_pSLT-BT	QBR105	up regulated	NC_013437	pSLTBT_p001	[1034-1792]			Putative bacterial regulatory protein (AraC family)	D0R759
412	12337	1.15936	0.00932066	12337_SMR0246_plasmid_R478	QBR105	up regulated	NC_005211	SMR0246	[224268-224789]			Putative uncharacterized protein insJ	Q6MXF3
413	5378	0.978251	0.00947354	5378_pO103_120_plasmid_pAPEC-O103-ColBM	QBR105	up regulated	NC_011964	pO103_120	[109479-110039]			Fertility inhibition protein (Fertility inhibition protein FinO) (FinO)	B1P7Q6
414	6476	0.943754	0.00984924	6476_SL1344_1504_Genome_SL1344	QBR105	up regulated	FQ312003	SL1344_1504	[1613198-1613638]			Putative uncharacterized protein	E1WBQ4
417	3497	1.16679	0.0110085	3497_p3521_p033_plasmid_p3521	QBR105	up regulated	NC_014843	p3521_p033	[33228-33578]			Conjugal transfer protein (Conjugative transfer protein) (TraL)	C1J8N3
420	4675	0.877704	0.0125328	4675_MAK1.135c_plasmid_pMAK1	QBR105	up regulated	NC_009981	MAK1.135c	[116323-119658]			Putative uncharacterized protein MAK1.135c	A8R6P9
421	2104	1.2545	0.0125328	2104_SNSL254_pSN254_0021_plasmid_pSN254	QBR105	up regulated	NC_009140	SNSL254_pSN254_0021	[13482-14009]			Staphylococcal nuclease domain protein	A4IV96
422	1065	1.4222	0.0125347	1065_MAK1.78c_plasmid_pMAK1	QBR105	up regulated	NC_009981	MAK1.78c	[70529-71137]			Putative uncharacterized protein MAK1.78c	A8R6J5
423	3253	1.29648	0.0141946	3253_SMR0065_plasmid_R478	QBR105	up regulated	NC_005211	SMR0065	[65525-66163]			Putative tellurium resistance protein	Q6MXX7
425	11425	1.37091	0.0148501	11425_SL1344_2732_Genome_SL1344	QBR105	up regulated	FQ312003	SL1344_2732	[2910939-2911295]			Hypothetical transcriptional regulator	E1WJP4
426	6736	1.02848	0.0150651	6736_pECL8_p024_plasmid_pEC_L8	QBR105	up regulated	NC_014384	pECL8_p024	[22695-22913]			CcdA (CcdA antitoxin protein) (CcdA protein) (Plasmid maintenance protein CcdA (LetA protein) (Protein H)) (Plasmid toxin addiction system protein CcdA) (Post-segregation antitoxin)	Q2VP09
427	7154	1.06833	0.0150978	7154_PSLT008_plasmid_pSLT	QBR105	up regulated	NC_003277	PSLT008	[3967-4725]			SdiA-regulated gene;putative bacterial regulatory helix-turn-helix proteins; araC family	Q93GS4
428	1627	1.3058	0.0151621	1627_p3521_p082_plasmid_p3521	QBR105	up regulated	NC_014843	p3521_p082	[75088-75948]			AAC(3)-II (AAC(3)-IIe aminoglycoside (3) acetyltransferase; confers resistance to gentamicin and tobramycin)	Q6LDA3
429	4048	1.14373	0.0157459	4048_SeAg_A0013_plasmid_unnamed_strain_SL483	QBR105	up regulated	NC_011148	SeAg_A0013	[4210-4551]			Putative uncharacterized protein	B5EWF1
430	6909	1.23534	0.0160367	6909_pU302L_004_plasmid_pU302L	QBR105	up regulated	NC_006816	pU302L_004	[4653-4925]			Uncharacterized protein yuaZ	Q5QJJ0
432	4282	1.1853	0.0160367	4282_SeAg_A0034_plasmid_unnamed_strain_SL483	QBR105	up regulated	NC_011148	SeAg_A0034	[21828-22238]			Putative uncharacterized protein	B5EWH1
436	10547	1.19999	0.0171611	10547_pECL46p017_plasmid_pEC_L46	QBR105	up regulated	NC_014385	pECL46p017	[13158-13436]			IPF_101	D9Z533
438	5740	0.882236	0.0173636	5740_pCTX-M3_060_plasmid_pCTX-M3	QBR105	up regulated	NC_004464	pCTX-M3_060	[41029-41811]			TraM	Q8GFS5
439	5211	1.01079	0.0174462	5211_SL1344_4097_Genome_SL1344	QBR105	up regulated	FQ312003	SL1344_4097	[4398014-4398202]			Putative uncharacterized protein	E1WEK2
443	9068	1.01266	0.0180775	9068_pSLTBT_p014_plasmid_pSLT-BT	QBR105	up regulated	NC_013437	pSLTBT_p014	[15942-16430]			Exported protein	D0R788
444	4231	1.00404	0.0183436	4231_SL1344_4001_Genome_SL1344	QBR105	up regulated	FQ312003	SL1344_4001	[4284831-4286138]			Hypothetical membrane transport protein	E1WEA7
445	11946	1.43239	0.0197046	11946_SCV29_plasmid_pSCV50	QBR105	up regulated	NC_006855	SCV29	[25006-25584]			Putative uncharacterized protein	Q5J4A3
446	572	1.34384	0.0197758	572_SCV29_plasmid_pSCV50	QBR105	up regulated	NC_006855	SCV29	[25006-25584]			Putative uncharacterized protein	Q5J4A3
448	10457	0.966109	0.0202862	10457_R721_75_plasmid_R721	QBR105	up regulated	NC_002525	R721_75	[64159-64557]			YgeA protein	Q9F521
450	9879	1.09649	0.0207468	9879_STM474_p208_plasmid_TY474p2_	QBR105	up regulated	CP002489	STM474_p208	[5163-5657]			Putative uncharacterized protein	E8XLP8
451	6136	0.923215	0.0207468	6136_pRAx_0068_plasmid_pRAx	QBR105	up regulated	NC_012886	pRAx_0068	[47639-49417]			Tn3 family transposase; truncated	C6G9V4
452	12398	1.19778	0.021817	12398_SeKA_D0158_plasmid_pCVM29188_146	QBR105	up regulated	NC_011076	SeKA_D0158	[113068-113187]			Putative uncharacterized protein	B4TLM1
454	6068	1.06737	0.0219273	6068_pFBAOT6.26_plasmid_pFBAOT6	QBR105	up regulated	NC_006143	pFBAOT6.26	[24289-26736]			Virb4 protein	Q68E95
456	5825	1.05401	0.0254407	5825_SL1344_4425_Genome_SL1344	QBR105	up regulated	FQ312003	SL1344_4425	[4767568-4771209]			Hypothetical ATPase	E1WB28
459	3034	1.11805	0.027144	3034_p165897_012_plasmid_p1658/97	QBR105	up regulated	NC_004998	p165897_012	[7661-8251]			TraP	Q7B3W4
460	9108	1.11554	0.027647	9108_MAK2.25_plasmid_pMAK2	QBR105	up regulated	NC_009980	MAK2.25	[27348-29948]			TraB protein	A8R716
461	9901	1.12043	0.0281358	9901_R27_p045_plasmid_R27	QBR105	up regulated	NC_002305	R27_p045	[48925-51084]			Putative uncharacterized protein R0045	Q9L5T4
462	12013	1.35935	0.0283729	12013_L7070_plasmid_pO157	QBR105	up regulated	NC_007414	L7070	[57934-58206]			Uncharacterized protein yuaZ	Q9ZGS5
463	11952	1.30223	0.0291658	11952_pMAS2027_21_plasmid_pMAS2027	QBR105	up regulated	NC_013503	pMAS2027_21	[13365-13640]			InsA	D0QMM5
465	9705	1.12633	0.0296784	9705_SL1344_1478_Genome_SL1344	QBR105	up regulated	FQ312003	SL1344_1478	[1582858-1583247]			Putative uncharacterized protein	E1WBN0
466	8769	1.02071	0.0298662	8769_pEC14_79_plasmid_pEC14_114	QBR105	up regulated	NC_013175	pEC14_79	[75287-75580]			Putative uncharacterized protein	C8CGP3
467	6513	0.960896	0.0307378	6513_SMR0164_plasmid_R478	QBR105	up regulated	NC_005211	SMR0164	[150838-151005]			Putative uncharacterized protein	Q6MXN3
469	11573	0.979698	0.0324034	11573_HCM1.99_plasmid_pHCM1	QBR105	up regulated	NC_003384	HCM1.99	[71193-72701]			Plasmid transfer protein	Q935N8
470	4879	0.843502	0.0333731	4879_orf69__plasmid_Rts1	QBR105	up regulated	AP004237	orf69	[49203-49766]			Putative uncharacterized protein orf69	Q8KK74
471	9792	1.19952	0.0339459	9792_orf251__plasmid_Rts1	QBR105	up regulated	AP004237	orf251	[188286-188534]			Putative uncharacterized protein orf251	Q8KJX3
472	10970	0.944353	0.0349119	10970_pC_p4_plasmid_pC	QBR105	up regulated	NC_003457	pC_p4	[3979-5127]			Cytosine-specific methyltransferase (EC 2.1.1.37)	Q8RLK9
474	4481	1.11667	0.0370627	4481_pEFER_0031_plasmid_pEFER	QBR105	up regulated	NC_011743	pEFER_0031	[32760-33383]			Putative resolvase	B7L3T6
477	12178	1.08006	0.0395307	12178_SL1344_4239_Genome_SL1344	QBR105	up regulated	FQ312003	SL1344_4239	[4569886-4570152]			Putative uncharacterized protein	E1WEZ2
478	4593	1.06384	0.0395558	4593_MAR073_plasmid_pMAR7	QBR105	up regulated	NC_010862	MAR073	[69593-70321]			F pilus assembly protein TraK (IncF plasmid conjugative transfer pilus assembly protein TraK) (Pilus assembly protein) (TraK) (TraK lipoprotein) (Type IV secretion-like conjugative transfer system secretin TraK)	Q7B3W5
480	2109	1.10145	0.0398162	2109_pMAS2027_28_plasmid_pMAS2027	QBR105	up regulated	NC_013503	pMAS2027_28	[18694-18957]			Putative uncharacterized protein upfA	D0QMN2
482	5466	0.913324	0.039985	5466_pIncW_016_plasmid_IncW_pIE321	QBR105	up regulated	NC_010716	pIncW_016	[16286-16981]			TrwG	A7KZU9
484	7533	1.03867	0.0401819	7533_pIncW_014_plasmid_IncW_pIE321	QBR105	up regulated	NC_010716	pIncW_014	[14287-15474]			TrwE	A7KZU7
485	8762	0.924495	0.0401819	8762_p3521_p050_plasmid_p3521	QBR105	up regulated	NC_014843	p3521_p050	[49987-50280]			PndC	E7BTA7
486	1313	1.0322	0.0402769	1313_p3521_p027_plasmid_p3521	QBR105	up regulated	NC_014843	p3521_p027	[26376-26834]			Conjugative transfer protein (Lipoprotein) (TraH)	C1J8M8
487	11734	1.23034	0.0402769	11734_ColE9J_005_plasmid_ColE9-J	QBR105	up regulated	NC_011977	ColE9J_005	[4608-4859]			Colicin E5 immunity protein	B9VMA1
488	3902	0.968834	0.0402769	3902_SeKA_B0052_plasmid_pCVM29188_46	QBR105	up regulated	NC_011078	SeKA_B0052	[37335-37481]			Putative uncharacterized protein	B4TLV3
489	12438	1.17777	0.0403643	12438_L7020_plasmid_pO157	QBR105	up regulated	NC_007414	L7020	[11242-15144]			Serine protease espP (EC 3.4.21.-) [Cleaved into: Secreted autotransporter protein espP (Extracellular serine protease plasmid-encoded espP); Autotransporter protein espP translocator]	Q7BSW5
490	12539	1.13238	0.0403643	12539_p165897_104_plasmid_p1658/97	QBR105	up regulated	NC_004998	p165897_104	[93673-94590]			Putative uncharacterized protein orf43	Q849X6
491	10662	1.05942	0.0403643	10662_LH0022_plasmid_pO113	QBR105	up regulated	NC_007365	LH0022	[19755-20207]			Lipoprotein	Q7WUF0
492	4940	0.695835	0.0403643	4940_pOU1113_68_plasmid_pOU1113	QBR105	up regulated	NC_007208	pOU1113_68	[57586-58104]			Single-stranded DNA-binding protein	Q4L1R6
493	5937	1.04895	0.0404287	5937_SL1344_1545_Genome_SL1344	QBR105	up regulated	FQ312003	SL1344_1545	[1661385-1662191]			Putative uncharacterized protein	E1WBU6
495	54	1.28797	0.0425522	54_pU302L_069_plasmid_pU302L	QBR105	up regulated	NC_006816	pU302L_069	[55195-55473]			Putative uncharacterized protein	Q5QJL0
496	10682	0.987839	0.0427952	10682_SeKA_C0101_plasmid_pCVM29188_101	QBR105	up regulated	NC_011077	SeKA_C0101	[66003-66530]			TraQ	B4TL53
497	3585	0.938914	0.0468206	3585_HCM1.231c_plasmid_pHCM1	QBR105	up regulated	NC_003384	HCM1.231c	[171975-173669]			Putative mercuric reductase (EC 1.16.1.1)	Q7AQT0
498	7053	0.966762	0.0468232	7053_SNSL254_pSN254_0176_plasmid_pSN254	QBR105	up regulated	NC_009140	SNSL254_pSN254_0176	[156658-157260]			Putative uncharacterized protein	A4IVP4
500	11655	1.07898	0.0480337	11655_O2ColV209_plasmid_pAPEC-O2-ColV	QBR105	up regulated	NC_007675	O2ColV209	[154256-154414]			Putative uncharacterized protein	Q5DQG9
501	10591	1.00613	0.0487717	10591_SMR0297_plasmid_R478	QBR105	up regulated	NC_005211	SMR0297	[266746-266922]			Putative uncharacterized protein	Q6MXA4
502	4898	0.802203	0.0488564	4898_SNSL254_pSN254_0173_plasmid_pSN254	QBR105	up regulated	NC_009140	SNSL254_pSN254_0173	[151462-155607]			Rhs family protein	A4IVP1
503	6433	0.915243	0.0488564	6433_p3521_p104_plasmid_p3521	QBR105	up regulated	NC_014843	p3521_p104	[93835-94197]			Conserved hypothetical plasmid protein (YgdA)	C1J8S6
505	11200	1.02962	0.0497806	11200_SMR0206_plasmid_R478	QBR105	up regulated	NC_005211	SMR0206	[189088-189600]			Putative uncharacterized protein trhY	Q6MXJ2
506	3422	1.87142	9.44393e-06	3422_R64_p135_plasmid_R64	QBR161	up regulated	NC_005014	R64_p135	[117929-118612]			Putative positive regulator	Q79VQ9
509	6909	1.68875	0.000266167	6909_pU302L_004_plasmid_pU302L	QBR161	up regulated	NC_006816	pU302L_004	[4653-4925]			Uncharacterized protein yuaZ	Q5QJJ0
512	5067	1.42717	0.000786207	5067_R721_51_plasmid_R721	QBR161	up regulated	NC_002525	R721_51	[39129-40805]			YdjA protein	Q9F542
513	3826	1.195	0.000797315	3826_SL1344_2491_Genome_SL1344	QBR161	up regulated	FQ312003	SL1344_2491	[2660003-2660632]			Hypothetical anaerobic reductase component	E1WJ05
516	4794	1.08089	0.00203161	4794_SL1344_3495_Genome_SL1344	QBR161	up regulated	FQ312003	SL1344_3495	[3712162-3713721]			Hypothetical membrane protein	E1WIV4
523	10219	1.42885	0.00438869	10219_pOLA52_52_plasmid_pOLA52	QBR161	up regulated	NC_010378	pOLA52_52	[39011-39631]			Plasmid partitioning protein ParF	B0ZE06
525	7205	1.13954	0.00507933	7205_SL1344_0430A_Genome_SL1344	QBR161	up regulated	FQ312003	SL1344_0430A	[489507-489698]		hypothetical transposase (fragment)
526	4833	1.01849	0.00507933	4833_R721_64_plasmid_R721	QBR161	up regulated	NC_002525	R721_64	[53941-54459]			YfdA protein	Q9F532
532	10516	1.72393	0.0084883	10516_SL1344_1759_Genome_SL1344	QBR161	up regulated	FQ312003	SL1344_1759	[1886101-1887069]			PTS system; mannose-specific IIAB component	E1WG67
538	5751	1.45941	0.0158023	5751_SL1344_1760_Genome_SL1344	QBR161	up regulated	FQ312003	SL1344_1760	[1887122-1887922]			Phosphotransferase enzyme II; C component	E1WG68
545	3737	1.07661	0.0205503	3737_SL1344_1567_Genome_SL1344	QBR161	up regulated	FQ312003	SL1344_1567	[1683729-1685279]			Hypothetical membrane protein	E1WBW8
553	12013	1.39901	0.0324289	12013_L7070_plasmid_pO157	QBR161	up regulated	NC_007414	L7070	[57934-58206]			Uncharacterized protein yuaZ	Q9ZGS5
555	8977	1.14764	0.0365547	8977_SL1344_0892_Genome_SL1344	QBR161	up regulated	FQ312003	SL1344_0892	[987030-987413]			Inner membrane protein (Fragment)	E1W6Y6
557	5523	0.895197	0.0392745	5523_SL1344_0357_Genome_SL1344	QBR161	up regulated	FQ312003	SL1344_0357	[410679-410903]			Putative uncharacterized protein	E1W8M3
559	9106	0.899454	0.0413411	9106_MAK1.72c_plasmid_pMAK1	QBR161	up regulated	NC_009981	MAK1.72c	[65702-67129]			Cytosine-specific methyltransferase (EC 2.1.1.37)	A8R6I9
565	7603	0.960173	0.0470376	7603_SeKA_C0138_plasmid_pCVM29188_101	QBR161	up regulated	NC_011077	SeKA_C0138	[98563-99246]			Putative uncharacterized protein	B4TL90
566	4649	0.982044	0.0483537	4649_p165897_016_plasmid_p1658/97	QBR161	up regulated	NC_004998	p165897_016	[9345-9566]			Putative conjugal transfer protein TraR (TraR) (Uncharacterized protein)	Q7B3W2
569	4794	1.36572	2.8425e-05	4794_SL1344_3495_Genome_SL1344	QBR163	up regulated	FQ312003	SL1344_3495	[3712162-3713721]			Hypothetical membrane protein	E1WIV4
570	5523	1.46102	2.85002e-05	5523_SL1344_0357_Genome_SL1344	QBR163	up regulated	FQ312003	SL1344_0357	[410679-410903]			Putative uncharacterized protein	E1W8M3
572	3422	1.62465	0.000190551	3422_R64_p135_plasmid_R64	QBR163	up regulated	NC_005014	R64_p135	[117929-118612]			Putative positive regulator	Q79VQ9
573	3737	1.41192	0.00058527	3737_SL1344_1567_Genome_SL1344	QBR163	up regulated	FQ312003	SL1344_1567	[1683729-1685279]			Hypothetical membrane protein	E1WBW8
574	5067	1.44543	0.000667585	5067_R721_51_plasmid_R721	QBR163	up regulated	NC_002525	R721_51	[39129-40805]			YdjA protein	Q9F542
576	5261	1.89706	0.000779332	5261_SL1344_4258_Genome_SL1344	QBR163	up regulated	FQ312003	SL1344_4258	[4586580-4586912]			Hypothetical regulatory protein	E1WF11
580	6068	1.30885	0.00302676	6068_pFBAOT6.26_plasmid_pFBAOT6	QBR163	up regulated	NC_006143	pFBAOT6.26	[24289-26736]			Virb4 protein	Q68E95
582	11536	1.41947	0.004431	11536_pECL8_p030_plasmid_pEC_L8	QBR163	up regulated	NC_014384	pECL8_p030	[28872-29963]			YccB	D9Z555
583	4282	1.34825	0.00458062	4282_SeAg_A0034_plasmid_unnamed_strain_SL483	QBR163	up regulated	NC_011148	SeAg_A0034	[21828-22238]			Putative uncharacterized protein	B5EWH1
585	4297	1.29642	0.00475161	4297_SNSL254_pSN254_0183_plasmid_pSN254	QBR163	up regulated	NC_009140	SNSL254_pSN254_0183	[161348-162223]			DNA replication terminus site-binding protein	A4IVQ1
588	4985	1.12907	0.00650927	4985_p165897_007_plasmid_p1658/97	QBR163	up regulated	NC_004998	p165897_007	[4250-4615]			Fimbrial protein (Fimbrial protein TraA (Pilin)) (Pilin) (TraA)	Q7B3W8
592	5556	1.12493	0.0100951	5556_pC15-1a_061_plasmid_pC15-1a	QBR163	up regulated	NC_005327	pC15-1a_061	[56417-56785]			Conjugal transfer protein (Conjugal transfer protein TrbD) (TrbD)	Q6SJ20
594	8762	1.09228	0.0121948	8762_p3521_p050_plasmid_p3521	QBR163	up regulated	NC_014843	p3521_p050	[49987-50280]			PndC	E7BTA7
595	7001	1.03745	0.0121948	7001_HCM1.264c_plasmid_pHCM1	QBR163	up regulated	NC_003384	HCM1.264c	[197700-198746]			Putative pilus assembly and synthesis protein (Putative pilus-assembly protein)	Q9L5L6
598	4166	1.11593	0.0139117	4166_pO103_21_plasmid_pAPEC-O103-ColBM	QBR163	up regulated	NC_011964	pO103_21	[16114-16386]			Putative uncharacterized protein	B7LI21
601	4675	0.874943	0.0145639	4675_MAK1.135c_plasmid_pMAK1	QBR163	up regulated	NC_009981	MAK1.135c	[116323-119658]			Putative uncharacterized protein MAK1.135c	A8R6P9
602	9879	1.15714	0.0157875	9879_STM474_p208_plasmid_TY474p2_	QBR163	up regulated	CP002489	STM474_p208	[5163-5657]			Putative uncharacterized protein	E8XLP8
603	4508	0.891338	0.0161446	4508_pGY1_p3_plasmid_pGY1	QBR163	up regulated	NC_010894	pGY1_p3	[3286-3444]			Putative uncharacterized protein	A1YZ11
604	11537	1.2448	0.0199303	11537_orf126__plasmid_Rts1	QBR163	up regulated	AP004237	orf126	[88155-88313]			Putative uncharacterized protein orf126	Q8KK38
605	4376	1.08901	0.023273	4376_L7095_plasmid_pO157	QBR163	up regulated	NC_007414	L7095	[78542-88051]			Putative cytotoxin	Q9ZGR4
607	4504	0.940741	0.0271403	4504_pBERT_08_plasmid_pBERT	QBR163	up regulated	NC_001848	pBERT_08	[3953-4276]			Mobilization protein	O52173
609	4664	0.896184	0.0275988	4664_SeKA_D0007_plasmid_pCVM29188_146	QBR163	up regulated	NC_011076	SeKA_D0007	[1568-1822]			Replication regulatory protein repA2 (Protein CopB)	B4TL94
610	6476	0.862722	0.0282985	6476_SL1344_1504_Genome_SL1344	QBR163	up regulated	FQ312003	SL1344_1504	[1613198-1613638]			Putative uncharacterized protein	E1WBQ4
611	4649	1.03944	0.0282985	4649_p165897_016_plasmid_p1658/97	QBR163	up regulated	NC_004998	p165897_016	[9345-9566]			Putative conjugal transfer protein TraR (TraR) (Uncharacterized protein)	Q7B3W2
614	4833	0.857952	0.0308456	4833_R721_64_plasmid_R721	QBR163	up regulated	NC_002525	R721_64	[53941-54459]			YfdA protein	Q9F532
617	7154	0.998477	0.032069	7154_PSLT008_plasmid_pSLT	QBR163	up regulated	NC_003277	PSLT008	[3967-4725]			SdiA-regulated gene;putative bacterial regulatory helix-turn-helix proteins; araC family	Q93GS4
618	4394	0.890792	0.032069	4394_pMAS2027_34_plasmid_pMAS2027	QBR163	up regulated	NC_013503	pMAS2027_34	[23314-23727]			Hypothetical lipoprotein (Putative lipoprotein)	B0ZDX5
619	10457	0.936824	0.0328187	10457_R721_75_plasmid_R721	QBR163	up regulated	NC_002525	R721_75	[64159-64557]			YgeA protein	Q9F521
620	3854	0.947989	0.0348889	3854_p165897_048_plasmid_p1658/97	QBR163	up regulated	NC_004998	p165897_048	[39243-39449]			RepA4	Q849U6
625	3497	1.02367	0.0410848	3497_p3521_p033_plasmid_p3521	QBR163	up regulated	NC_014843	p3521_p033	[33228-33578]			Conjugal transfer protein (Conjugative transfer protein) (TraL)	C1J8N3
626	10782	1.12213	0.0418969	10782_IPF_33a_plasmid_pIP1206	QBR163	up regulated	NC_010558	IPF_33a	[6837-7763]			ORF 7 Identical to Hypothetical protein (YccB)	B1VC50
627	1313	1.06122	0.0422227	1313_p3521_p027_plasmid_p3521	QBR163	up regulated	NC_014843	p3521_p027	[26376-26834]			Conjugative transfer protein (Lipoprotein) (TraH)	C1J8M8
635	5523	1.37594	0.000103861	5523_SL1344_0357_Genome_SL1344	QBR168	up regulated	FQ312003	SL1344_0357	[410679-410903]			Putative uncharacterized protein	E1W8M3
637	8975	1.70134	0.000198233	8975_MAK1.219c_plasmid_pMAK1	QBR168	up regulated	NC_009981	MAK1.219c	[185348-187102]			Putative uncharacterized protein MAK1.219c	A8R6X6
640	10516	2.17492	0.000239411	10516_SL1344_1759_Genome_SL1344	QBR168	up regulated	FQ312003	SL1344_1759	[1886101-1887069]			PTS system; mannose-specific IIAB component	E1WG67
645	7001	1.31794	0.000376391	7001_HCM1.264c_plasmid_pHCM1	QBR168	up regulated	NC_003384	HCM1.264c	[197700-198746]			Putative pilus assembly and synthesis protein (Putative pilus-assembly protein)	Q9L5L6
646	5751	1.84614	0.000523223	5751_SL1344_1760_Genome_SL1344	QBR168	up regulated	FQ312003	SL1344_1760	[1887122-1887922]			Phosphotransferase enzyme II; C component	E1WG68
661	3422	1.38841	0.00198608	3422_R64_p135_plasmid_R64	QBR168	up regulated	NC_005014	R64_p135	[117929-118612]			Putative positive regulator	Q79VQ9
664	6386	1.22338	0.00245596	6386_pecB24_p12_plasmid_pEC_B24	QBR168	up regulated	NC_014382	pecB24_p12	[10550-12358]			TraN	D9Z4V3
668	3826	1.06997	0.00314953	3826_SL1344_2491_Genome_SL1344	QBR168	up regulated	FQ312003	SL1344_2491	[2660003-2660632]			Hypothetical anaerobic reductase component	E1WJ05
669	10219	1.43361	0.00315665	10219_pOLA52_52_plasmid_pOLA52	QBR168	up regulated	NC_010378	pOLA52_52	[39011-39631]			Plasmid partitioning protein ParF	B0ZE06
672	6433	1.20896	0.00390674	6433_p3521_p104_plasmid_p3521	QBR168	up regulated	NC_014843	p3521_p104	[93835-94197]			Conserved hypothetical plasmid protein (YgdA)	C1J8S6
677	6891	1.37753	0.00401214	6891_SeHA_A0127_plasmid_pSL476_91	QBR168	up regulated	NC_011081	SeHA_A0127	[88476-89159]			Putative uncharacterized protein	B4T7J9
685	5882	1.11063	0.00709494	5882_MAK1.70c_plasmid_pMAK1	QBR168	up regulated	NC_009981	MAK1.70c	[64083-65378]			Putative uncharacterized protein MAK1.70c	A8R6I7
687	8977	1.28883	0.00833325	8977_SL1344_0892_Genome_SL1344	QBR168	up regulated	FQ312003	SL1344_0892	[987030-987413]			Inner membrane protein (Fragment)	E1W6Y6
688	9106	1.0204	0.00871379	9106_MAK1.72c_plasmid_pMAK1	QBR168	up regulated	NC_009981	MAK1.72c	[65702-67129]			Cytosine-specific methyltransferase (EC 2.1.1.37)	A8R6I9
691	3737	1.11445	0.0105298	3737_SL1344_1567_Genome_SL1344	QBR168	up regulated	FQ312003	SL1344_1567	[1683729-1685279]			Hypothetical membrane protein	E1WBW8
693	9879	1.1737	0.0112354	9879_STM474_p208_plasmid_TY474p2_	QBR168	up regulated	CP002489	STM474_p208	[5163-5657]			Putative uncharacterized protein	E8XLP8
694	9544	1.24861	0.0112354	9544_HCM1.239c_plasmid_pHCM1	QBR168	up regulated	NC_003384	HCM1.239c	[177180-177455]			IS1 transposase (Insertion element IS1 protein) (Insertion element IS1 protein InsA) (Putative IS1 transposase)	Q7AQV4
697	6136	0.979678	0.0122005	6136_pRAx_0068_plasmid_pRAx	QBR168	up regulated	NC_012886	pRAx_0068	[47639-49417]			Tn3 family transposase; truncated	C6G9V4
706	6909	1.22742	0.0157706	6909_pU302L_004_plasmid_pU302L	QBR168	up regulated	NC_006816	pU302L_004	[4653-4925]			Uncharacterized protein yuaZ	Q5QJJ0
710	12337	1.07484	0.0183977	12337_SMR0246_plasmid_R478	QBR168	up regulated	NC_005211	SMR0246	[224268-224789]			Putative uncharacterized protein insJ	Q6MXF3
711	8716	1.00536	0.018647	8716_pO103_4_plasmid_pAPEC-O103-ColBM	QBR168	up regulated	NC_011964	pO103_4	[3568-4545]			RepFIB replication protein RepA	B7LI07
715	8762	1.00496	0.0216587	8762_p3521_p050_plasmid_p3521	QBR168	up regulated	NC_014843	p3521_p050	[49987-50280]			PndC	E7BTA7
717	1313	1.11814	0.0225117	1313_p3521_p027_plasmid_p3521	QBR168	up regulated	NC_014843	p3521_p027	[26376-26834]			Conjugative transfer protein (Lipoprotein) (TraH)	C1J8M8
722	8769	1.04275	0.0254401	8769_pEC14_79_plasmid_pEC14_114	QBR168	up regulated	NC_013175	pEC14_79	[75287-75580]			Putative uncharacterized protein	C8CGP3
723	1277	1.12537	0.0283445	1277_HCM1.57c_plasmid_pHCM1	QBR168	up regulated	NC_003384	HCM1.57c	[34194-35948]			Putative uncharacterized protein HCM1.57c	Q935P8
724	11895	1.08644	0.0288561	11895_SL1344_3827_Genome_SL1344	QBR168	up regulated	FQ312003	SL1344_3827	[4088438-4090195]			Putative uncharacterized protein	E1WDT6
728	2067	1.56684	0.0311802	2067_SL1344_1761_Genome_SL1344	QBR168	up regulated	FQ312003	SL1344_1761	[1887926-1888786]			Phosphotransferase enzyme II; D component	E1WG69
732	5067	1.01622	0.0322502	5067_R721_51_plasmid_R721	QBR168	up regulated	NC_002525	R721_51	[39129-40805]			YdjA protein	Q9F542
735	10147	1.16226	0.0350195	10147_SNSL254_pSN254_0073_plasmid_pSN254	QBR168	up regulated	NC_009140	SNSL254_pSN254_0073	[54775-55056]			Type IV conjugative transfer system protein TraL	A4IVE8
737	7603	0.952866	0.0351703	7603_SeKA_C0138_plasmid_pCVM29188_101	QBR168	up regulated	NC_011077	SeKA_C0138	[98563-99246]			Putative uncharacterized protein	B4TL90
741	12178	1.08277	0.0372564	12178_SL1344_4239_Genome_SL1344	QBR168	up regulated	FQ312003	SL1344_4239	[4569886-4570152]			Putative uncharacterized protein	E1WEZ2
743	4833	0.804157	0.0378572	4833_R721_64_plasmid_R721	QBR168	up regulated	NC_002525	R721_64	[53941-54459]			YfdA protein	Q9F532
744	7629	0.962015	0.0405387	7629_SeSA_B0041_plasmid_pCVM19633_110	QBR168	up regulated	NC_011092	SeSA_B0041	[38674-39942]			TniAdelta1	B4TM01
747	11952	1.22029	0.0465589	11952_pMAS2027_21_plasmid_pMAS2027	QBR168	up regulated	NC_013503	pMAS2027_21	[13365-13640]			InsA	D0QMM5
749	12013	1.26876	0.0465948	12013_L7070_plasmid_pO157	QBR168	up regulated	NC_007414	L7070	[57934-58206]			Uncharacterized protein yuaZ	Q9ZGS5
750	3497	0.971241	0.0467865	3497_p3521_p033_plasmid_p3521	QBR168	up regulated	NC_014843	p3521_p033	[33228-33578]			Conjugal transfer protein (Conjugative transfer protein) (TraL)	C1J8N3
752	11537	1.07383	0.0478587	11537_orf126__plasmid_Rts1	QBR168	up regulated	AP004237	orf126	[88155-88313]			Putative uncharacterized protein orf126	Q8KK38
755	2104	1.04696	0.0483509	2104_SNSL254_pSN254_0021_plasmid_pSN254	QBR168	up regulated	NC_009140	SNSL254_pSN254_0021	[13482-14009]			Staphylococcal nuclease domain protein	A4IV96
756	12398	1.06924	0.0491928	12398_SeKA_D0158_plasmid_pCVM29188_146	QBR168	up regulated	NC_011076	SeKA_D0158	[113068-113187]			Putative uncharacterized protein	B4TLM1
757	6909	1.62016	0.000709556	6909_pU302L_004_plasmid_pU302L	QBR194	up regulated	NC_006816	pU302L_004	[4653-4925]			Uncharacterized protein yuaZ	Q5QJJ0
758	5466	1.18428	0.00586655	5466_pIncW_016_plasmid_IncW_pIE321	QBR194	up regulated	NC_010716	pIncW_016	[16286-16981]			TrwG	A7KZU9
759	12013	1.63506	0.0083814	12013_L7070_plasmid_pO157	QBR194	up regulated	NC_007414	L7070	[57934-58206]			Uncharacterized protein yuaZ	Q9ZGS5
762	5261	1.46747	0.0299286	5261_SL1344_4258_Genome_SL1344	QBR194	up regulated	FQ312003	SL1344_4258	[4586580-4586912]			Hypothetical regulatory protein	E1WF11
763	4864	0.848185	0.0346806	4864_EcSMS35_A0136_plasmid_pSMS35_130	QBR194	up regulated	NC_010488	EcSMS35_A0136	[105733-106455]			IS26 transposase	B1LRU1
764	6437	0.969214	0.035748	6437_pECL8_p107_plasmid_pEC_L8	QBR194	up regulated	NC_014384	pECL8_p107	[102616-103338]			IS26 transposase (InsB1) (InsB2) (InsB3) (TnpA) (Transposase) (Transposase TnpA)	C4NUT3
765	4969	0.875989	0.0367023	4969_pecB24_p17_plasmid_pEC_B24	QBR194	up regulated	NC_014382	pecB24_p17	[15608-16009]			TrbI	D9Z4V7
766	2271	1.0181	0.0435374	2271_SL1344_0404_Genome_SL1344	QBR194	up regulated	FQ312003	SL1344_0404	[464794-465159]			Putative uncharacterized protein	E1W8S0
767	7067	1.21449	0.0453845	7067_orf84__plasmid_Rts1	QBR194	up regulated	AP004237	orf84	[59076-59879]			Orf84 protein	Q8L2B6
770	4939	2.08216	6.88355e-08	4939_SL1344_0099A_Genome_SL1344	QBR195	up regulated	FQ312003	SL1344_0099A	[116195-116254]		hypothetical inner membrane protein (pseudogene)
776	6136	1.43229	3.67513e-05	6136_pRAx_0068_plasmid_pRAx	QBR195	up regulated	NC_012886	pRAx_0068	[47639-49417]			Tn3 family transposase; truncated	C6G9V4
782	400	1.77087	0.00112647	400_p3521_p019_plasmid_p3521	QBR195	up regulated	NC_014843	p3521_p019	[19703-20173]			PilS	E7BT76
783	439	1.80581	0.00144764	439_SL1344_0887_Genome_SL1344	QBR195	up regulated	FQ312003	SL1344_0887	[983478-983879]			ISPsy11; transposase OrfA	E1W6Y1
785	2017	1.59782	0.00175049	2017_SL1344_2901_Genome_SL1344	QBR195	up regulated	FQ312003	SL1344_2901	[3086336-3087763]			Putative uncharacterized protein	E1WAG6
786	3422	1.37118	0.00247263	3422_R64_p135_plasmid_R64	QBR195	up regulated	NC_005014	R64_p135	[117929-118612]			Putative positive regulator	Q79VQ9
788	3732	1.40603	0.00304705	3732_SL1344_4053_Genome_SL1344	QBR195	up regulated	FQ312003	SL1344_4053	[4336955-4338079]			Putative uncharacterized protein	E1WEF9
793	5523	0.998107	0.0114844	5523_SL1344_0357_Genome_SL1344	QBR195	up regulated	FQ312003	SL1344_0357	[410679-410903]			Putative uncharacterized protein	E1W8M3
794	3737	1.1162	0.01165	3737_SL1344_1567_Genome_SL1344	QBR195	up regulated	FQ312003	SL1344_1567	[1683729-1685279]			Hypothetical membrane protein	E1WBW8
795	3569	1.12331	0.0150051	3569_MAR005_plasmid_pMAR7	QBR195	up regulated	NC_010862	MAR005	[3682-5340]			Lipoprotein	Q0H042
796	6909	1.24169	0.0158487	6909_pU302L_004_plasmid_pU302L	QBR195	up regulated	NC_006816	pU302L_004	[4653-4925]			Uncharacterized protein yuaZ	Q5QJJ0
800	5937	1.13341	0.0259216	5937_SL1344_1545_Genome_SL1344	QBR195	up regulated	FQ312003	SL1344_1545	[1661385-1662191]			Putative uncharacterized protein	E1WBU6
801	1401	1.26034	0.0259461	1401_pEC14_64_plasmid_pEC14_114	QBR195	up regulated	NC_013175	pEC14_64	[60442-61614]			Putative transposase protein IstA	C8CGM8
803	6508	0.909	0.0284252	6508_CloDF13_06_plasmid_CloDF13	QBR195	up regulated	NC_002119	CloDF13_06	[6536-6970]			_	P13809
804	7001	0.9188	0.0298622	7001_HCM1.264c_plasmid_pHCM1	QBR195	up regulated	NC_003384	HCM1.264c	[197700-198746]			Putative pilus assembly and synthesis protein (Putative pilus-assembly protein)	Q9L5L6
805	5261	1.35662	0.0302354	5261_SL1344_4258_Genome_SL1344	QBR195	up regulated	FQ312003	SL1344_4258	[4586580-4586912]			Hypothetical regulatory protein	E1WF11
808	11536	1.11906	0.0368607	11536_pECL8_p030_plasmid_pEC_L8	QBR195	up regulated	NC_014384	pECL8_p030	[28872-29963]			YccB	D9Z555
809	5466	0.92654	0.0368607	5466_pIncW_016_plasmid_IncW_pIE321	QBR195	up regulated	NC_010716	pIncW_016	[16286-16981]			TrwG	A7KZU9
811	1277	1.08018	0.0370207	1277_HCM1.57c_plasmid_pHCM1	QBR195	up regulated	NC_003384	HCM1.57c	[34194-35948]			Putative uncharacterized protein HCM1.57c	Q935P8
814	5825	0.988012	0.0393345	5825_SL1344_4425_Genome_SL1344	QBR195	up regulated	FQ312003	SL1344_4425	[4767568-4771209]			Hypothetical ATPase	E1WB28
815	5993	1.05336	0.0406005	5993_LH0094_plasmid_pO113	QBR195	up regulated	NC_007365	LH0094	[80144-80830]			DNA methylase	Q3ZU40
816	54	1.29851	0.0406005	54_pU302L_069_plasmid_pU302L	QBR195	up regulated	NC_006816	pU302L_069	[55195-55473]			Putative uncharacterized protein	Q5QJL0
817	4794	0.784819	0.040738	4794_SL1344_3495_Genome_SL1344	QBR195	up regulated	FQ312003	SL1344_3495	[3712162-3713721]			Hypothetical membrane protein	E1WIV4
821	11774	1.24459	0.0461043	11774_p3521_p019_plasmid_p3521	QBR195	up regulated	NC_014843	p3521_p019	[19703-20173]			PilS	E7BT76
824	12301	2.20558	5.38124e-06	12301_pU302L_038_plasmid_pU302L	QBR209	up regulated	NC_006816	pU302L_038	[28220-29080]			Beta-lactamase TEM-1 (Beta-lactamase TEM1) (Beta-lactamase tem) (Bla) (BlaTEM beta-lactamase) (TEM-1; beta-lactamase) (TEM-type beta-lactamase)	Q5QJI7
825	4660	1.77518	1.76356e-05	4660_EcSMS35_A0130_plasmid_pSMS35_130	QBR209	up regulated	NC_010488	EcSMS35_A0130	[100499-101359]			Beta-lactamase TEM (EC 3.5.2.6)	B1LRV5
827	5275	1.83428	3.64679e-05	5275_pSLTBT_p054_plasmid_pSLT-BT	QBR209	up regulated	NC_013437	pSLTBT_p054	[54859-55719]			Beta-lactamase tem (Ec 3.5.2.6) (Tem-1) (Tem-2) (Tem-3) (Tem-4) (Tem-5) (Tem-6) (Tem-8/caz-2) (Tem-16/caz-7) (Tem-24/caz-6) (Irt-4) (Penicillinase) (EC 3.5.2.6)	D0R782
828	7450	1.84016	4.13594e-05	7450_MAK2.14_plasmid_pMAK2	QBR209	up regulated	NC_009980	MAK2.14	[21234-22094]			Beta-lactamase (EC 3.5.2.6) (Beta-lactamase TEM) (EC 3.5.2.6)	A8R706
829	4316	1.39806	5.83148e-05	4316_SeKA_C0109_plasmid_pCVM29188_101	QBR209	up regulated	NC_011077	SeKA_C0109	[74997-75287]			TraK	B4TL61
830	11039	2.14712	5.83148e-05	11039_pECL8_p095_plasmid_pEC_L8	QBR209	up regulated	NC_014384	pECL8_p095	[83743-84603]			Beta-lactamase TEM-1b (Beta-lactamase TEM1D) (Beta-lactamase TEM1E) (Beta-lactamase TEM1F) (Beta-lactamase variant TEM-1D)	Q6SJ61
831	8229	1.51144	5.83148e-05	8229_pOLA52_03_plasmid_pOLA52	QBR209	up regulated	NC_010378	pOLA52_03	[1101-1961]			Beta-lactamase TEM-1b (Beta-lactamase TEM1D) (Beta-lactamase TEM1E) (Beta-lactamase TEM1F) (Beta-lactamase variant TEM-1D)	Q6SJ61
832	7333	1.29518	0.000153755	7333_IPF_160_plasmid_pIP1206	QBR209	up regulated	NC_010558	IPF_160	[115450-116310]			Beta-lactamase TEM-1b (Beta-lactamase TEM1D) (Beta-lactamase TEM1E) (Beta-lactamase TEM1F) (Beta-lactamase variant TEM-1D)	Q6SJ61
834	5523	1.35373	0.000177294	5523_SL1344_0357_Genome_SL1344	QBR209	up regulated	FQ312003	SL1344_0357	[410679-410903]			Putative uncharacterized protein	E1W8M3
835	8108	1.56653	0.000177294	8108_SeSA_B0046_plasmid_pCVM19633_110	QBR209	up regulated	NC_011092	SeSA_B0046	[43192-44052]			Beta-lactamase TEM (EC 3.5.2.6)	B4TM06
836	4634	1.57436	0.00024786	4634_SeSA_B0091_plasmid_pCVM19633_110	QBR209	up regulated	NC_011092	SeSA_B0091	[76993-77295]			Phosphoglucosamine mutase (EC 5.4.2.10)	B4TM48
837	6670	1.71799	0.000273045	6670_pecB24_p56_plasmid_pEC_B24	QBR209	up regulated	NC_014382	pecB24_p56	[50305-51165]			TEM-33	D9Z4Z4
838	9928	1.80536	0.000401966	9928_pEFER_0036_plasmid_pEFER	QBR209	up regulated	NC_011743	pEFER_0036	[38285-39145]			Beta-lactamase TEM (Penicillinase) (EC 3.5.2.6)	B7L3U1
839	1267	1.65363	0.000561692	1267_pC15-1a_020_plasmid_pC15-1a	QBR209	up regulated	NC_005327	pC15-1a_020	[24050-24910]			Beta-lactamase TEM-1b (Beta-lactamase TEM1D) (Beta-lactamase TEM1E) (Beta-lactamase TEM1F)	Q6SJ61
840	7001	1.2549	0.00128729	7001_HCM1.264c_plasmid_pHCM1	QBR209	up regulated	NC_003384	HCM1.264c	[197700-198746]			Putative pilus assembly and synthesis protein (Putative pilus-assembly protein)	Q9L5L6
841	9652	1.76239	0.00138925	9652_pU302L_073_plasmid_pU302L	QBR209	up regulated	NC_006816	pU302L_073	[59576-60436]			Beta-lactamase TEM-1 (Beta-lactamase TEM1) (Beta-lactamase tem) (Bla) (BlaTEM beta-lactamase) (TEM-1; beta-lactamase) (TEM-type beta-lactamase)	Q5QJI7
842	10516	1.99054	0.00138937	10516_SL1344_1759_Genome_SL1344	QBR209	up regulated	FQ312003	SL1344_1759	[1886101-1887069]			PTS system; mannose-specific IIAB component	E1WG67
843	12311	1.7239	0.00177528	12311_MAK1.121c_plasmid_pMAK1	QBR209	up regulated	NC_009981	MAK1.121c	[103589-104449]			Beta-lactamase TEM (EC 3.5.2.6) (Bla)	A8R6N7
844	4985	1.24317	0.00237384	4985_p165897_007_plasmid_p1658/97	QBR209	up regulated	NC_004998	p165897_007	[4250-4615]			Fimbrial protein (Fimbrial protein TraA (Pilin)) (Pilin) (TraA)	Q7B3W8
846	5792	1.47235	0.00297128	5792_p3521_p066_plasmid_p3521	QBR209	up regulated	NC_014843	p3521_p066	[62254-63114]			Beta-lactamase TEM-1b (Beta-lactamase TEM1D) (Beta-lactamase TEM1E) (Beta-lactamase TEM1F)	Q6SJ61
847	4833	1.06883	0.00308885	4833_R721_64_plasmid_R721	QBR209	up regulated	NC_002525	R721_64	[53941-54459]			YfdA protein	Q9F532
848	957	1.67503	0.00348891	957_MAK1.121c_plasmid_pMAK1	QBR209	up regulated	NC_009981	MAK1.121c	[103589-104449]			Beta-lactamase TEM (EC 3.5.2.6) (Bla)	A8R6N7
849	3422	1.32317	0.0055425	3422_R64_p135_plasmid_R64	QBR209	up regulated	NC_005014	R64_p135	[117929-118612]			Putative positive regulator	Q79VQ9
850	5746	1.20279	0.0063125	5746_R64_p001_plasmid_R64	QBR209	up regulated	NC_005014	R64_p001	[378-467]			Regulator of repZ expression (RepY)	Q9Z4G6
853	4649	1.18643	0.00855737	4649_p165897_016_plasmid_p1658/97	QBR209	up regulated	NC_004998	p165897_016	[9345-9566]			Putative conjugal transfer protein TraR (TraR) (Uncharacterized protein)	Q7B3W2
854	947	1.39082	0.0107544	947_pU302L_038_plasmid_pU302L	QBR209	up regulated	NC_006816	pU302L_038	[28220-29080]			Beta-lactamase TEM-1 (Beta-lactamase TEM1) (Beta-lactamase tem) (Bla) (BlaTEM beta-lactamase) (TEM-1; beta-lactamase) (TEM-type beta-lactamase)	Q5QJI7
855	10219	1.3276	0.0126798	10219_pOLA52_52_plasmid_pOLA52	QBR209	up regulated	NC_010378	pOLA52_52	[39011-39631]			Plasmid partitioning protein ParF	B0ZE06
857	5677	1.12072	0.0160726	5677_SCV49_plasmid_pSCV50	QBR209	up regulated	NC_006855	SCV49	[45646-46278]			Integrase-like protein Y4LS	Q5J483
860	4841	0.875171	0.0267737	4841_pEC14_85_plasmid_pEC14_114	QBR209	up regulated	NC_013175	pEC14_85	[79801-80112]			IncF plasmid conjugative transfer pilus assembly protein TraL (TraL)	C8CGP9
864	7154	1.04192	0.0290365	7154_PSLT008_plasmid_pSLT	QBR209	up regulated	NC_003277	PSLT008	[3967-4725]			SdiA-regulated gene;putative bacterial regulatory helix-turn-helix proteins; araC family	Q93GS4
865	12337	1.07286	0.0308735	12337_SMR0246_plasmid_R478	QBR209	up regulated	NC_005211	SMR0246	[224268-224789]			Putative uncharacterized protein insJ	Q6MXF3
867	2358	0.911535	0.0338149	2358_p3521_p042_plasmid_p3521	QBR209	up regulated	NC_014843	p3521_p042	[39608-42652]			TraU	E7BT99
868	4873	0.91539	0.034249	4873_SeKA_C0037_plasmid_pCVM29188_101	QBR209	up regulated	NC_011077	SeKA_C0037	[22180-22488]			Putative 60 kDa chaperonin	B4TKZ3
870	9108	1.13782	0.0402705	9108_MAK2.25_plasmid_pMAK2	QBR209	up regulated	NC_009980	MAK2.25	[27348-29948]			TraB protein	A8R716
871	5530	1.18438	0.0412614	5530_SL1344_1602_Genome_SL1344	QBR209	up regulated	FQ312003	SL1344_1602	[1722495-1723607]			Putative uncharacterized protein	E1WC02
872	4375	0.992894	0.042634	4375_pSLTBT_p057_plasmid_pSLT-BT	QBR209	up regulated	NC_013437	pSLTBT_p057	[57319-58059]			Putative carbonic anhydrase	D0R784
873	4940	0.736292	0.0473364	4940_pOU1113_68_plasmid_pOU1113	QBR209	up regulated	NC_007208	pOU1113_68	[57586-58104]			Single-stranded DNA-binding protein	Q4L1R6
876	5953	0.842066	0.0496946	5953_pRAx_0070_plasmid_pRAx	QBR209	up regulated	NC_012886	pRAx_0070	[50925-51800]			DNA replication terminus site-binding protein (Ter-binding protein)	C6G9V6
890	10516	2.21965	0.000126997	10516_SL1344_1759_Genome_SL1344	QBR545	up regulated	FQ312003	SL1344_1759	[1886101-1887069]			PTS system; mannose-specific IIAB component	E1WG67
901	3422	1.49162	0.00055967	3422_R64_p135_plasmid_R64	QBR545	up regulated	NC_005014	R64_p135	[117929-118612]			Putative positive regulator	Q79VQ9
907	5523	1.19086	0.000808765	5523_SL1344_0357_Genome_SL1344	QBR545	up regulated	FQ312003	SL1344_0357	[410679-410903]			Putative uncharacterized protein	E1W8M3
928	3737	1.25812	0.00175801	3737_SL1344_1567_Genome_SL1344	QBR545	up regulated	FQ312003	SL1344_1567	[1683729-1685279]			Hypothetical membrane protein	E1WBW8
940	4985	1.17031	0.00241311	4985_p165897_007_plasmid_p1658/97	QBR545	up regulated	NC_004998	p165897_007	[4250-4615]			Fimbrial protein (Fimbrial protein TraA (Pilin)) (Pilin) (TraA)	Q7B3W8
945	8977	1.36244	0.00304746	8977_SL1344_0892_Genome_SL1344	QBR545	up regulated	FQ312003	SL1344_0892	[987030-987413]			Inner membrane protein (Fragment)	E1W6Y6
949	4508	0.955507	0.00451936	4508_pGY1_p3_plasmid_pGY1	QBR545	up regulated	NC_010894	pGY1_p3	[3286-3444]			Putative uncharacterized protein	A1YZ11
953	9784	1.2726	0.00510366	9784_SL1344_3808_Genome_SL1344	QBR545	up regulated	FQ312003	SL1344_3808	[4067479-4067736]			Putative membrane protein insertion efficiency factor	E1WDR7
959	10026	1.23509	0.00635949	10026_STM474_p1057__plasmid_TY474p1	QBR545	up regulated	CP002488	STM474_p1057	[50380-50505]			Putative uncharacterized protein	E8XLI1
960	6136	1.00959	0.00639138	6136_pRAx_0068_plasmid_pRAx	QBR545	up regulated	NC_012886	pRAx_0068	[47639-49417]			Tn3 family transposase; truncated	C6G9V4
962	10219	1.30085	0.00734479	10219_pOLA52_52_plasmid_pOLA52	QBR545	up regulated	NC_010378	pOLA52_52	[39011-39631]			Plasmid partitioning protein ParF	B0ZE06
970	5378	0.934532	0.010678	5378_pO103_120_plasmid_pAPEC-O103-ColBM	QBR545	up regulated	NC_011964	pO103_120	[109479-110039]			Fertility inhibition protein (Fertility inhibition protein FinO) (FinO)	B1P7Q6
973	4879	0.925785	0.0115595	4879_orf69__plasmid_Rts1	QBR545	up regulated	AP004237	orf69	[49203-49766]			Putative uncharacterized protein orf69	Q8KK74
981	4833	0.880351	0.0147032	4833_R721_64_plasmid_R721	QBR545	up regulated	NC_002525	R721_64	[53941-54459]			YfdA protein	Q9F532
985	6508	0.946181	0.0154108	6508_CloDF13_06_plasmid_CloDF13	QBR545	up regulated	NC_002119	CloDF13_06	[6536-6970]			_	P13809
988	9879	1.09703	0.0164104	9879_STM474_p208_plasmid_TY474p2_	QBR545	up regulated	CP002489	STM474_p208	[5163-5657]			Putative uncharacterized protein	E8XLP8
989	4649	1.03306	0.0182686	4649_p165897_016_plasmid_p1658/97	QBR545	up regulated	NC_004998	p165897_016	[9345-9566]			Putative conjugal transfer protein TraR (TraR) (Uncharacterized protein)	Q7B3W2
994	1313	1.09398	0.0221684	1313_p3521_p027_plasmid_p3521	QBR545	up regulated	NC_014843	p3521_p027	[26376-26834]			Conjugative transfer protein (Lipoprotein) (TraH)	C1J8M8
996	7001	0.923764	0.0236028	7001_HCM1.264c_plasmid_pHCM1	QBR545	up regulated	NC_003384	HCM1.264c	[197700-198746]			Putative pilus assembly and synthesis protein (Putative pilus-assembly protein)	Q9L5L6
997	12539	1.19298	0.0238147	12539_p165897_104_plasmid_p1658/97	QBR545	up regulated	NC_004998	p165897_104	[93673-94590]			Putative uncharacterized protein orf43	Q849X6
999	4940	0.727941	0.0258711	4940_pOU1113_68_plasmid_pOU1113	QBR545	up regulated	NC_007208	pOU1113_68	[57586-58104]			Single-stranded DNA-binding protein	Q4L1R6
1000	3732	1.11568	0.0267007	3732_SL1344_4053_Genome_SL1344	QBR545	up regulated	FQ312003	SL1344_4053	[4336955-4338079]			Putative uncharacterized protein	E1WEF9
1005	3497	1.01258	0.030747	3497_p3521_p033_plasmid_p3521	QBR545	up regulated	NC_014843	p3521_p033	[33228-33578]			Conjugal transfer protein (Conjugative transfer protein) (TraL)	C1J8N3
1007	4282	1.06534	0.0324889	4282_SeAg_A0034_plasmid_unnamed_strain_SL483	QBR545	up regulated	NC_011148	SeAg_A0034	[21828-22238]			Putative uncharacterized protein	B5EWH1
1009	4873	0.846551	0.0335967	4873_SeKA_C0037_plasmid_pCVM29188_101	QBR545	up regulated	NC_011077	SeKA_C0037	[22180-22488]			Putative 60 kDa chaperonin	B4TKZ3
1010	9082	1.04844	0.0339654	9082_HCM1.205c_plasmid_pHCM1	QBR545	up regulated	NC_003384	HCM1.205c	[153973-154248]			IS1 transposase (Insertion element IS1 protein) (Insertion element IS1 protein InsA) (Putative IS1 transposase)	Q7AQV4
1011	4504	0.865859	0.034152	4504_pBERT_08_plasmid_pBERT	QBR545	up regulated	NC_001848	pBERT_08	[3953-4276]			Mobilization protein	O52173
1014	5067	0.977598	0.0369849	5067_R721_51_plasmid_R721	QBR545	up regulated	NC_002525	R721_51	[39129-40805]			YdjA protein	Q9F542
1016	9132	1.13899	0.0376444	9132_SF0157_p93_plasmid_pSFO157	QBR545	up regulated	NC_009602	SF0157_p93	[112226-114433]			W0093	Q0E812
1018	7168	0.912879	0.0429745	7168_IPF_390_plasmid_pIP1206	QBR545	up regulated	NC_010558	IPF_390	[89442-89717]			IS1 protein InsB (IS1 transposase) (IS1-insA protein) (InsA) (InsA protein) (Transposase) (Transposition regulatory protein InsA)	A6MEV5
1020	6476	0.772704	0.0454103	6476_SL1344_1504_Genome_SL1344	QBR545	up regulated	FQ312003	SL1344_1504	[1613198-1613638]			Putative uncharacterized protein	E1WBQ4
1022	5466	0.884381	0.0464341	5466_pIncW_016_plasmid_IncW_pIE321	QBR545	up regulated	NC_010716	pIncW_016	[16286-16981]			TrwG	A7KZU9
1024	8458	0.988773	0.0476035	8458_orf12__plasmid_Rts1	QBR545	up regulated	AP004237	orf12	[8085-8936]			Esterase	Q8L2E1
1030	4316	1.27539	0.000196376	4316_SeKA_C0109_plasmid_pCVM29188_101	QBR638	up regulated	NC_011077	SeKA_C0109	[74997-75287]			TraK	B4TL61
1031	4763	1.49853	0.00023248	4763_O2ColV148_plasmid_pAPEC-O2-ColV	QBR638	up regulated	NC_007675	O2ColV148	[45580-46122]			Single-stranded DNA-binding protein	Q2TTX2
1032	5265	1.43322	0.000234115	5265_pCT_115_plasmid_pCT	QBR638	up regulated	NC_014477	pCT_115	[92170-92832]			Conjugal transfer protein	E0WH46
1033	5041	1.44041	0.000423505	5041_pECL46p132_plasmid_pEC_L46	QBR638	up regulated	NC_014385	pECL46p132	[117712-118140]			ArdB	D9Z5R4
1034	4873	1.24678	0.000484774	4873_SeKA_C0037_plasmid_pCVM29188_101	QBR638	up regulated	NC_011077	SeKA_C0037	[22180-22488]			Putative 60 kDa chaperonin	B4TKZ3
1035	4593	1.53311	0.00078736	4593_MAR073_plasmid_pMAR7	QBR638	up regulated	NC_010862	MAR073	[69593-70321]			F pilus assembly protein TraK (IncF plasmid conjugative transfer pilus assembly protein TraK) (Pilus assembly protein) (TraK) (TraK lipoprotein) (Type IV secretion-like conjugative transfer system secretin TraK)	Q7B3W5
1036	2857	1.41737	0.00086207	2857_p3521_p057_plasmid_p3521	QBR638	up regulated	NC_014843	p3521_p057	[53419-53715]			Putative uncharacterized protein	Q68J88
1039	4985	1.27459	0.00125927	4985_p165897_007_plasmid_p1658/97	QBR638	up regulated	NC_004998	p165897_007	[4250-4615]			Fimbrial protein (Fimbrial protein TraA (Pilin)) (Pilin) (TraA)	Q7B3W8
1040	2271	1.32787	0.00155729	2271_SL1344_0404_Genome_SL1344	QBR638	up regulated	FQ312003	SL1344_0404	[464794-465159]			Putative uncharacterized protein	E1W8S0
1041	4930	1.23354	0.00181786	4930_R721_86_plasmid_R721	QBR638	up regulated	NC_002525	R721_86	[71033-71626]			YhbA protein	Q9F510
1045	5321	1.46274	0.00292422	5321_SL1344_1846_Genome_SL1344	QBR638	up regulated	FQ312003	SL1344_1846	[1964011-1965150]			Putative uncharacterized protein	E1WGF2
1047	3737	1.23521	0.00325246	3737_SL1344_1567_Genome_SL1344	QBR638	up regulated	FQ312003	SL1344_1567	[1683729-1685279]			Hypothetical membrane protein	E1WBW8
1048	4650	1.45237	0.00339192	4650_SeAg_A0051_plasmid_unnamed_strain_SL483	QBR638	up regulated	NC_011148	SeAg_A0051	[33440-37045]			Relaxase	B5EWI8
1049	4264	1.0781	0.00347894	4264_pMAS2027_11_plasmid_pMAS2027	QBR638	up regulated	NC_013503	pMAS2027_11	[5115-5330]			Putative uncharacterized protein	D0QML5
1050	4481	1.41274	0.00355763	4481_pEFER_0031_plasmid_pEFER	QBR638	up regulated	NC_011743	pEFER_0031	[32760-33383]			Putative resolvase	B7L3T6
1052	2312	1.30099	0.00358558	2312_SL1344_1738_Genome_SL1344	QBR638	up regulated	FQ312003	SL1344_1738	[1866784-1866921]			Putative uncharacterized protein	E1WG47
1053	2465	1.20903	0.00367726	2465_PSLT013_plasmid_pSLT	QBR638	up regulated	NC_003277	PSLT013	[7904-8116]			PefI protein (Regulator)	Q04822
1054	6217	1.58046	0.00382834	6217_p3521_p011_plasmid_p3521	QBR638	up regulated	NC_014843	p3521_p011	[10999-11241]			PilI (Putative uncharacterized protein pilI)	Q933W7
1055	5466	1.1477	0.00405902	5466_pIncW_016_plasmid_IncW_pIE321	QBR638	up regulated	NC_010716	pIncW_016	[16286-16981]			TrwG	A7KZU9
1056	3305	1.43142	0.00432419	3305_Fpla063_plasmid_F	QBR638	up regulated	NC_002483	Fpla063	[59233-59472]			UPF0401 protein yubL	Q9JMR3
1057	2757	1.29331	0.00483308	2757_orf205__plasmid_Rts1	QBR638	up regulated	AP004237	orf205	[146678-146968]			Putative uncharacterized protein orf205	Q8KJZ5
1058	337	1.70258	0.00497633	337_SL1344_1443_Genome_SL1344	QBR638	up regulated	FQ312003	SL1344_1443	[1548928-1549110]			Putative uncharacterized protein	E1WBJ5
1060	5657	1.25246	0.00507293	5657_L7076_plasmid_pO157	QBR638	up regulated	NC_007414	L7076	[63337-64113]			Uncharacterized protein yubG	O82899
1063	2325	1.19967	0.00655039	2325_traG__plasmid_pED280_IncFV	QBR638	up regulated	AF411480	traG	[18910-21744]			TraG	Q8KNK1
1064	5825	1.1802	0.00657668	5825_SL1344_4425_Genome_SL1344	QBR638	up regulated	FQ312003	SL1344_4425	[4767568-4771209]			Hypothetical ATPase	E1WB28
1065	7067	1.368	0.00673241	7067_orf84__plasmid_Rts1	QBR638	up regulated	AP004237	orf84	[59076-59879]			Orf84 protein	Q8L2B6
1066	4539	1.10816	0.00702355	4539_SMR0256_plasmid_R478	QBR638	up regulated	NC_005211	SMR0256	[230635-231528]			Putative inner membrane protein	Q6MXE2
1069	4649	1.10955	0.00862434	4649_p165897_016_plasmid_p1658/97	QBR638	up regulated	NC_004998	p165897_016	[9345-9566]			Putative conjugal transfer protein TraR (TraR) (Uncharacterized protein)	Q7B3W2
1070	4158	1.15452	0.00925088	4158_O2ColV79_plasmid_pAPEC-O2-ColV	QBR638	up regulated	NC_007675	O2ColV79	[171411-171815]			IS911 transposase (Transposase)	Q5DQI0
1072	5378	0.938003	0.0097001	5378_pO103_120_plasmid_pAPEC-O103-ColBM	QBR638	up regulated	NC_011964	pO103_120	[109479-110039]			Fertility inhibition protein (Fertility inhibition protein FinO) (FinO)	B1P7Q6
1073	2409	1.38076	0.00972859	2409_SeKA_C0132_plasmid_pCVM29188_101	QBR638	up regulated	NC_011077	SeKA_C0132	[95414-96292]			PilL	B4TL84
1075	3094	1.14466	0.0121712	3094_EcSMS35_A0115_plasmid_pSMS35_130	QBR638	up regulated	NC_010488	EcSMS35_A0115	[85355-86077]			IS26 transposase	B1LRU1
1076	3732	1.18937	0.012854	3732_SL1344_4053_Genome_SL1344	QBR638	up regulated	FQ312003	SL1344_4053	[4336955-4338079]			Putative uncharacterized protein	E1WEF9
1077	1313	1.13786	0.013348	1313_p3521_p027_plasmid_p3521	QBR638	up regulated	NC_014843	p3521_p027	[26376-26834]			Conjugative transfer protein (Lipoprotein) (TraH)	C1J8M8
1078	6136	0.932771	0.013348	6136_pRAx_0068_plasmid_pRAx	QBR638	up regulated	NC_012886	pRAx_0068	[47639-49417]			Tn3 family transposase; truncated	C6G9V4
1080	6609	1.16863	0.0152691	6609_pSE34_43_plasmid_pSE34	QBR638	up regulated	NC_010860	pSE34_43	[27037-27681]			Resolvase	A9LK83
1081	2669	1.0497	0.0157195	2669_pO103_97_plasmid_pAPEC-O103-ColBM	QBR638	up regulated	NC_011964	pO103_97	[91830-92252]			Putative uncharacterized protein	B7JCJ0
1083	5937	1.12775	0.0166168	5937_SL1344_1545_Genome_SL1344	QBR638	up regulated	FQ312003	SL1344_1545	[1661385-1662191]			Putative uncharacterized protein	E1WBU6
1084	3422	1.10063	0.0168396	3422_R64_p135_plasmid_R64	QBR638	up regulated	NC_005014	R64_p135	[117929-118612]			Putative positive regulator	Q79VQ9
1085	4267	1.07534	0.0171428	4267_pCTX-M3_083_plasmid_pCTX-M3	QBR638	up regulated	NC_004464	pCTX-M3_083	[64842-65855]			Class I integron integrase	Q7B3X4
1088	4653	0.842076	0.0179665	4653_pECL8_p123_plasmid_pEC_L8	QBR638	up regulated	NC_014384	pECL8_p123	[113885-115126]			UgpC	D9Z5D9
1089	3826	0.858561	0.0186162	3826_SL1344_2491_Genome_SL1344	QBR638	up regulated	FQ312003	SL1344_2491	[2660003-2660632]			Hypothetical anaerobic reductase component	E1WJ05
1090	841	1.33825	0.018864	841_R64_p004_plasmid_R64	QBR638	up regulated	NC_005014	R64_p004	[3162-3524]			Arsenic metallochaperone	Q8L253
1091	2104	1.11833	0.0190387	2104_SNSL254_pSN254_0021_plasmid_pSN254	QBR638	up regulated	NC_009140	SNSL254_pSN254_0021	[13482-14009]			Staphylococcal nuclease domain protein	A4IV96
1093	4376	0.999715	0.0210131	4376_L7095_plasmid_pO157	QBR638	up regulated	NC_007414	L7095	[78542-88051]			Putative cytotoxin	Q9ZGR4
1094	4303	1.06755	0.0213378	4303_MAK2.03c_plasmid_pMAK2	QBR638	up regulated	NC_009980	MAK2.03c	[5805-6002]			Putative uncharacterized protein MAK2.03c	A8R6Z6
1102	6442	1.02455	0.0247235	6442_SL1344_1737_Genome_SL1344	QBR638	up regulated	FQ312003	SL1344_1737	[1866419-1866592]			Putative uncharacterized protein	E1WG46
1103	4504	0.846563	0.0250435	4504_pBERT_08_plasmid_pBERT	QBR638	up regulated	NC_001848	pBERT_08	[3953-4276]			Mobilization protein	O52173
1107	2860	1.63108	0.0285367	2860_orf272__plasmid_Rts1	QBR638	up regulated	AP004237	orf272	[200413-200667]			Putative uncharacterized protein orf272	Q8KJV4
1108	2164	0.856009	0.0290827	2164_pECL46p133_plasmid_pEC_L46	QBR638	up regulated	NC_014385	pECL46p133	[118177-118602]			ArdR	D9Z5R5
1109	1578	0.973826	0.0315127	1578_EcSMS35_A0149_plasmid_pSMS35_130	QBR638	up regulated	NC_010488	EcSMS35_A0149	[117847-118569]			IS26 transposase	B1LRU1
1111	4939	0.894331	0.0340266	4939_SL1344_0099A_Genome_SL1344	QBR638	up regulated	FQ312003	SL1344_0099A	[116195-116254]		hypothetical inner membrane protein (pseudogene)
1112	3854	0.840069	0.0342589	3854_p165897_048_plasmid_p1658/97	QBR638	up regulated	NC_004998	p165897_048	[39243-39449]			RepA4	Q849U6
1113	3569	0.915413	0.034362	3569_MAR005_plasmid_pMAR7	QBR638	up regulated	NC_010862	MAR005	[3682-5340]			Lipoprotein	Q0H042
1114	400	1.17505	0.0348135	400_p3521_p019_plasmid_p3521	QBR638	up regulated	NC_014843	p3521_p019	[19703-20173]			PilS	E7BT76
1115	4833	0.741625	0.0351705	4833_R721_64_plasmid_R721	QBR638	up regulated	NC_002525	R721_64	[53941-54459]			YfdA protein	Q9F532
1116	6441	1.10295	0.035382	6441_pU302L_067_plasmid_pU302L	QBR638	up regulated	NC_006816	pU302L_067	[53744-54604]			Aminoglycoside-(3)-N-acetyltransferase type II (Aminoglycoside-3-acetyltransferase)	Q5QJN0
1118	2017	1.07899	0.0368806	2017_SL1344_2901_Genome_SL1344	QBR638	up regulated	FQ312003	SL1344_2901	[3086336-3087763]			Putative uncharacterized protein	E1WAG6
1122	4664	0.745295	0.0393956	4664_SeKA_D0007_plasmid_pCVM29188_146	QBR638	up regulated	NC_011076	SeKA_D0007	[1568-1822]			Replication regulatory protein repA2 (Protein CopB)	B4TL94
1126	6386	0.825243	0.0421395	6386_pecB24_p12_plasmid_pEC_B24	QBR638	up regulated	NC_014382	pecB24_p12	[10550-12358]			TraN	D9Z4V3
1128	4048	0.883266	0.0465972	4048_SeAg_A0013_plasmid_unnamed_strain_SL483	QBR638	up regulated	NC_011148	SeAg_A0013	[4210-4551]			Putative uncharacterized protein	B5EWF1
1133	4985	1.21002	0.00507409	4985_p165897_007_plasmid_p1658/97	QBR854	up regulated	NC_004998	p165897_007	[4250-4615]			Fimbrial protein (Fimbrial protein TraA (Pilin)) (Pilin) (TraA)	Q7B3W8
1136	10516	1.81687	0.00729365	10516_SL1344_1759_Genome_SL1344	QBR854	up regulated	FQ312003	SL1344_1759	[1886101-1887069]			PTS system; mannose-specific IIAB component	E1WG67
1137	3422	1.3176	0.00822266	3422_R64_p135_plasmid_R64	QBR854	up regulated	NC_005014	R64_p135	[117929-118612]			Putative positive regulator	Q79VQ9
1139	6386	1.16755	0.00881387	6386_pecB24_p12_plasmid_pEC_B24	QBR854	up regulated	NC_014382	pecB24_p12	[10550-12358]			TraN	D9Z4V3
1140	4649	1.20488	0.00890295	4649_p165897_016_plasmid_p1658/97	QBR854	up regulated	NC_004998	p165897_016	[9345-9566]			Putative conjugal transfer protein TraR (TraR) (Uncharacterized protein)	Q7B3W2
1145	9106	1.01909	0.0178522	9106_MAK1.72c_plasmid_pMAK1	QBR854	up regulated	NC_009981	MAK1.72c	[65702-67129]			Cytosine-specific methyltransferase (EC 2.1.1.37)	A8R6I9
1147	10219	1.30538	0.0187118	10219_pOLA52_52_plasmid_pOLA52	QBR854	up regulated	NC_010378	pOLA52_52	[39011-39631]			Plasmid partitioning protein ParF	B0ZE06
1153	8975	1.2591	0.0202119	8975_MAK1.219c_plasmid_pMAK1	QBR854	up regulated	NC_009981	MAK1.219c	[185348-187102]			Putative uncharacterized protein MAK1.219c	A8R6X6
1156	5751	1.42965	0.0262464	5751_SL1344_1760_Genome_SL1344	QBR854	up regulated	FQ312003	SL1344_1760	[1887122-1887922]			Phosphotransferase enzyme II; C component	E1WG68
1160	8762	1.0373	0.0303968	8762_p3521_p050_plasmid_p3521	QBR854	up regulated	NC_014843	p3521_p050	[49987-50280]			PndC	E7BTA7
1161	5523	0.947127	0.0307179	5523_SL1344_0357_Genome_SL1344	QBR854	up regulated	FQ312003	SL1344_0357	[410679-410903]			Putative uncharacterized protein	E1W8M3
1164	9879	1.11352	0.0345888	9879_STM474_p208_plasmid_TY474p2_	QBR854	up regulated	CP002489	STM474_p208	[5163-5657]			Putative uncharacterized protein	E8XLP8
1173	12337	1.03236	0.0466076	12337_SMR0246_plasmid_R478	QBR854	up regulated	NC_005211	SMR0246	[224268-224789]			Putative uncharacterized protein insJ	Q6MXF3
1412	8577	-1.11069	0.0383586	8577_SL1344_3926/aarF_Genome_SL1344	QBR076	down regulated	FQ312003	SL1344_3926	[4200203-4201843]	aarF		Probable ubiquinone biosynthesis protein UbiB	E1WE34
2163	11598	-1.24022	0.0220207	11598_SL1344_0152/aceE_Genome_SL1344	QBR638	down regulated	FQ312003	SL1344_0152	[176244-178907]	aceE		Pyruvate dehydrogenase E1 component (EC 1.2.4.1)	E1W824
1212	4188	-1.38765	0.00229812	4188_SL1344_0159/acnB_Genome_SL1344	QBR070	down regulated	FQ312003	SL1344_0159	[185853-188450]	acnB		Aconitate hydratase 2 (EC 4.2.1.3)	E1W830
1265	4188	-1.78875	3.7858e-05	4188_SL1344_0159/acnB_Genome_SL1344	QBR071	down regulated	FQ312003	SL1344_0159	[185853-188450]	acnB		Aconitate hydratase 2 (EC 4.2.1.3)	E1W830
1312	4188	-1.90384	1.11515e-05	4188_SL1344_0159/acnB_Genome_SL1344	QBR073	down regulated	FQ312003	SL1344_0159	[185853-188450]	acnB		Aconitate hydratase 2 (EC 4.2.1.3)	E1W830
1478	4188	-1.23644	0.0149074	4188_SL1344_0159/acnB_Genome_SL1344	QBR078	down regulated	FQ312003	SL1344_0159	[185853-188450]	acnB		Aconitate hydratase 2 (EC 4.2.1.3)	E1W830
1531	4188	-1.51359	0.001202	4188_SL1344_0159/acnB_Genome_SL1344	QBR104	down regulated	FQ312003	SL1344_0159	[185853-188450]	acnB		Aconitate hydratase 2 (EC 4.2.1.3)	E1W830
1591	4188	-1.37592	0.00872423	4188_SL1344_0159/acnB_Genome_SL1344	QBR105	down regulated	FQ312003	SL1344_0159	[185853-188450]	acnB		Aconitate hydratase 2 (EC 4.2.1.3)	E1W830
1654	4188	-1.3533	0.00507933	4188_SL1344_0159/acnB_Genome_SL1344	QBR161	down regulated	FQ312003	SL1344_0159	[185853-188450]	acnB		Aconitate hydratase 2 (EC 4.2.1.3)	E1W830
1714	4188	-1.3852	0.00354077	4188_SL1344_0159/acnB_Genome_SL1344	QBR163	down regulated	FQ312003	SL1344_0159	[185853-188450]	acnB		Aconitate hydratase 2 (EC 4.2.1.3)	E1W830
1769	4188	-1.85606	2.29031e-05	4188_SL1344_0159/acnB_Genome_SL1344	QBR168	down regulated	FQ312003	SL1344_0159	[185853-188450]	acnB		Aconitate hydratase 2 (EC 4.2.1.3)	E1W830
1861	4188	-1.16737	0.0346806	4188_SL1344_0159/acnB_Genome_SL1344	QBR194	down regulated	FQ312003	SL1344_0159	[185853-188450]	acnB		Aconitate hydratase 2 (EC 4.2.1.3)	E1W830
1974	4188	-1.39314	0.00396523	4188_SL1344_0159/acnB_Genome_SL1344	QBR209	down regulated	FQ312003	SL1344_0159	[185853-188450]	acnB		Aconitate hydratase 2 (EC 4.2.1.3)	E1W830
2014	4188	-1.90679	7.50076e-06	4188_SL1344_0159/acnB_Genome_SL1344	QBR545	down regulated	FQ312003	SL1344_0159	[185853-188450]	acnB		Aconitate hydratase 2 (EC 4.2.1.3)	E1W830
2167	4188	-1.05878	0.0231298	4188_SL1344_0159/acnB_Genome_SL1344	QBR638	down regulated	FQ312003	SL1344_0159	[185853-188450]	acnB		Aconitate hydratase 2 (EC 4.2.1.3)	E1W830
2254	4188	-1.24015	0.0198864	4188_SL1344_0159/acnB_Genome_SL1344	QBR854	down regulated	FQ312003	SL1344_0159	[185853-188450]	acnB		Aconitate hydratase 2 (EC 4.2.1.3)	E1W830
1325	1109	-1.56961	0.00407238	1109_SL1344_0596/ahpC_Genome_SL1344	QBR073	down regulated	FQ312003	SL1344_0596	[669937-670500]	ahpC		Alkyl hydroperoxide reductase c22 protein	E1W9A9
2156	12435	-1.2417	0.019436	12435_SL1344_0596/ahpC_Genome_SL1344	QBR638	down regulated	FQ312003	SL1344_0596	[669937-670500]	ahpC		Alkyl hydroperoxide reductase c22 protein	E1W9A9
1239	6489	-0.987661	0.0251208	6489_SL1344_4073/argH_Genome_SL1344	QBR070	down regulated	FQ312003	SL1344_4073	[4362857-4364233]	argH		Argininosuccinate lyase (ASAL) (EC 4.3.2.1) (Arginosuccinase)	E1WEH8
1941	9144	-1.6939	0.0248258	9144_SL1344_3831/atpC_Genome_SL1344	QBR195	down regulated	FQ312003	SL1344_3831	[4094982-4095401]	atpC		ATP synthase epsilon chain (ATP synthase F1 sector epsilon subunit) (F-ATPase epsilon subunit)	E1WDU0
1548	9515	-1.25865	0.0229743	9515_SL1344_2845/avrA_Genome_SL1344	QBR104	down regulated	FQ312003	SL1344_2845	[3032477-3033382]	avrA		Type III secretion system effector protein-regulator of Salmonella-induced inflammatory response	E1WAB0
1600	9515	-1.17495	0.026238	9515_SL1344_2845/avrA_Genome_SL1344	QBR105	down regulated	FQ312003	SL1344_2845	[3032477-3033382]	avrA		Type III secretion system effector protein-regulator of Salmonella-induced inflammatory response	E1WAB0
1722	9515	-1.33307	0.00959322	9515_SL1344_2845/avrA_Genome_SL1344	QBR163	down regulated	FQ312003	SL1344_2845	[3032477-3033382]	avrA		Type III secretion system effector protein-regulator of Salmonella-induced inflammatory response	E1WAB0
1919	9515	-1.53735	0.00131427	9515_SL1344_2845/avrA_Genome_SL1344	QBR195	down regulated	FQ312003	SL1344_2845	[3032477-3033382]	avrA		Type III secretion system effector protein-regulator of Salmonella-induced inflammatory response	E1WAB0
1468	6968	-1.5446	0.00312021	6968_SL1344_3785/ccmA1_Genome_SL1344	QBR078	down regulated	FQ312003	SL1344_3785	[4039286-4039912]	ccmA1		Protoheme exporter protein 1A	E1WDP4
1726	6968	-1.30225	0.0217228	6968_SL1344_3785/ccmA1_Genome_SL1344	QBR163	down regulated	FQ312003	SL1344_3785	[4039286-4039912]	ccmA1		Protoheme exporter protein 1A	E1WDP4
1792	6968	-1.17856	0.0367992	6968_SL1344_3785/ccmA1_Genome_SL1344	QBR168	down regulated	FQ312003	SL1344_3785	[4039286-4039912]	ccmA1		Protoheme exporter protein 1A	E1WDP4
2176	8582	-1.0567	0.027042	8582_SL1344_3455/comE_Genome_SL1344	QBR638	down regulated	FQ312003	SL1344_3455	[3664732-3665970]	comE		Competence gene-DNA binding and transport	E1WIR5
1932	3942	-1.62113	0.0152552	3942_SL1344_3615/cspA_Genome_SL1344	QBR195	down regulated	FQ312003	SL1344_3615	[3857766-3857966]	cspA		Cold shock protein	E1WD78
2199	3625	-1.3125	0.0380497	3625_SL1344_4238/dcuB_Genome_SL1344	QBR638	down regulated	FQ312003	SL1344_4238	[4568399-4569739]	dcuB		Anaerobic C4-dicarboxylate transporter	E1WEZ1
1416	11101	-1.5096	0.0392748	11101_SL1344_4496/deoB_Genome_SL1344	QBR076	down regulated	FQ312003	SL1344_4496	[4844288-4845511]	deoB		Phosphopentomutase (EC 5.4.2.7) (Phosphodeoxyribomutase)	E1WB99
1483	11101	-1.56028	0.0233035	11101_SL1344_4496/deoB_Genome_SL1344	QBR078	down regulated	FQ312003	SL1344_4496	[4844288-4845511]	deoB		Phosphopentomutase (EC 5.4.2.7) (Phosphodeoxyribomutase)	E1WB99
2121	11101	-1.57334	0.0117333	11101_SL1344_4496/deoB_Genome_SL1344	QBR638	down regulated	FQ312003	SL1344_4496	[4844288-4845511]	deoB		Phosphopentomutase (EC 5.4.2.7) (Phosphodeoxyribomutase)	E1WB99
2145	10121	-1.16302	0.0173889	10121_SL1344_4173/dgkA_Genome_SL1344	QBR638	down regulated	FQ312003	SL1344_4173	[4480063-4480431]	dgkA		Diacylglycerol kinase	E1WES7
2122	9002	-1.15572	0.0117606	9002_SL1344_0187/dksA_Genome_SL1344	QBR638	down regulated	FQ312003	SL1344_0187	[216394-216849]	dksA		Dosage-dependent dnaK suppressor protein	E1W858
1288	11683	-1.09058	0.0256272	11683_SL1344_0903/dmsB_Genome_SL1344	QBR071	down regulated	FQ312003	SL1344_0903	[1004343-1004960]	dmsB		Anaerobic dimethyl sulfoxide reductase chain B	E1W6Z7
2116	8912	-1.40324	0.00862434	8912_SL1344_1007/fabA_Genome_SL1344	QBR638	down regulated	FQ312003	SL1344_1007	[1114230-1114748]	fabA		3-hydroxydecanoyl-[acyl-carrier-protein] dehydratase (EC 4.2.1.60) (Beta-hydroxydecanoyl thioester dehydrase)	E1W799
1320	4295	-1.62563	0.00160914	4295_SL1344_3984/fdoG_Genome_SL1344	QBR073	down regulated	FQ312003	SL1344_3984	[4266196-4268658][4268662-4269246]	fdoG		Hypothetical 1 formate dehydrogenase-O; major subunit	E1WE91
1486	4295	-1.27415	0.0247071	4295_SL1344_3984/fdoG_Genome_SL1344	QBR078	down regulated	FQ312003	SL1344_3984	[4266196-4268658][4268662-4269246]	fdoG		Hypothetical 1 formate dehydrogenase-O; major subunit	E1WE91
1514	4295	-2.0227	3.35094e-05	4295_SL1344_3984/fdoG_Genome_SL1344	QBR104	down regulated	FQ312003	SL1344_3984	[4266196-4268658][4268662-4269246]	fdoG		Hypothetical 1 formate dehydrogenase-O; major subunit	E1WE91
1594	4295	-1.32961	0.0145298	4295_SL1344_3984/fdoG_Genome_SL1344	QBR105	down regulated	FQ312003	SL1344_3984	[4266196-4268658][4268662-4269246]	fdoG		Hypothetical 1 formate dehydrogenase-O; major subunit	E1WE91
1725	4295	-1.31943	0.0180613	4295_SL1344_3984/fdoG_Genome_SL1344	QBR163	down regulated	FQ312003	SL1344_3984	[4266196-4268658][4268662-4269246]	fdoG		Hypothetical 1 formate dehydrogenase-O; major subunit	E1WE91
1798	4295	-1.12816	0.0481505	4295_SL1344_3984/fdoG_Genome_SL1344	QBR168	down regulated	FQ312003	SL1344_3984	[4266196-4268658][4268662-4269246]	fdoG		Hypothetical 1 formate dehydrogenase-O; major subunit	E1WE91
1939	4295	-1.27012	0.0217907	4295_SL1344_3984/fdoG_Genome_SL1344	QBR195	down regulated	FQ312003	SL1344_3984	[4266196-4268658][4268662-4269246]	fdoG		Hypothetical 1 formate dehydrogenase-O; major subunit	E1WE91
1334	3184	-1.03901	0.0278402	3184_SL1344_3473/feoB_Genome_SL1344	QBR073	down regulated	FQ312003	SL1344_3473	[3685658-3687976]	feoB		Ferrous iron transport protein B	E1WIT3
1380	11223	-1.92692	0.00501907	11223_SL1344_0536/fimA_Genome_SL1344	QBR076	down regulated	FQ312003	SL1344_0536	[603618-604160]	fimA		Type-1 fimbrial protein; a chain	E1W950
1668	11223	-1.61406	0.0264062	11223_SL1344_0536/fimA_Genome_SL1344	QBR161	down regulated	FQ312003	SL1344_0536	[603618-604160]	fimA		Type-1 fimbrial protein; a chain	E1W950
2224	10309	-1.26903	0.0477133	10309_SL1344_0538/fimC_Genome_SL1344	QBR638	down regulated	FQ312003	SL1344_0538	[604813-605505]	fimC		Fimbrial chaperone protein	E1W952
1862	5608	-1.1363	0.0360896	5608_SL1344_1112/flgC_Genome_SL1344	QBR194	down regulated	FQ312003	SL1344_1112	[1214809-1215213]	flgC		Hypothetical flagellar basal-body rod protein FlgC (Proximal rod protein)	E1W7K4
1949	5608	-1.07472	0.0331061	5608_SL1344_1112/flgC_Genome_SL1344	QBR195	down regulated	FQ312003	SL1344_1112	[1214809-1215213]	flgC		Hypothetical flagellar basal-body rod protein FlgC (Proximal rod protein)	E1W7K4
1956	5680	-1.00979	0.0380586	5680_SL1344_1113/flgD_Genome_SL1344	QBR195	down regulated	FQ312003	SL1344_1113	[1215225-1215923]	flgD		Flagellar hook formation protein FlgD	E1W7K5
2212	9155	-1.01012	0.0422085	9155_SL1344_1116/flgG_Genome_SL1344	QBR638	down regulated	FQ312003	SL1344_1116	[1217951-1218733]	flgG		Flagellar basal-body rod protein FlgG (Distal rod protein)	E1W7K8
2132	10154	-1.2514	0.0142749	10154_SL1344_1848/flhAa_Genome_SL1344	QBR638	down regulated	FQ312003	SL1344_1848	[1965779-1967857]	flhAa		Flagellar biosynthesis protein FlhA	E1WGF4
2107	4913	-1.04794	0.00558216	4913_SL1344_1888/fliC_Genome_SL1344	QBR638	down regulated	FQ312003	SL1344_1888	[2005226-2006713]	fliC		Flagellin	E1WGJ5
1271	10661	-1.70303	0.00121618	10661_SL1344_1889/fliD_Genome_SL1344	QBR071	down regulated	FQ312003	SL1344_1889	[2006970-2008373]	fliD		Flagellar hook associated protein (FliD)	E1WGJ6
1647	10661	-1.7956	0.000811222	10661_SL1344_1889/fliD_Genome_SL1344	QBR161	down regulated	FQ312003	SL1344_1889	[2006970-2008373]	fliD		Flagellar hook associated protein (FliD)	E1WGJ6
2037	10661	-1.43837	0.00863317	10661_SL1344_1889/fliD_Genome_SL1344	QBR545	down regulated	FQ312003	SL1344_1889	[2006970-2008373]	fliD		Flagellar hook associated protein (FliD)	E1WGJ6
2073	10661	-2.12092	3.94969e-05	10661_SL1344_1889/fliD_Genome_SL1344	QBR638	down regulated	FQ312003	SL1344_1889	[2006970-2008373]	fliD		Flagellar hook associated protein (FliD)	E1WGJ6
1280	7160	-1.2522	0.00676752	7160_SL1344_1891/fliT_Genome_SL1344	QBR071	down regulated	FQ312003	SL1344_1891	[2008795-2009163]	fliT		Flagellar protein FliT	E1WGJ8
1177	4402	-3.3353	9.72269e-13	4402_SL1344_2756/fljB_Genome_SL1344	QBR070	down regulated	FQ312003	SL1344_2756	[2935806-2937326]	fljB		Flagellin	E1WA22
1213	1573	-1.69021	0.00253177	1573_SL1344_2756/fljB_Genome_SL1344	QBR070	down regulated	FQ312003	SL1344_2756	[2935806-2937326]	fljB		Flagellin	E1WA22
1253	4402	-3.44083	3.8093e-13	4402_SL1344_2756/fljB_Genome_SL1344	QBR071	down regulated	FQ312003	SL1344_2756	[2935806-2937326]	fljB		Flagellin	E1WA22
1269	1573	-1.89113	0.000479527	1573_SL1344_2756/fljB_Genome_SL1344	QBR071	down regulated	FQ312003	SL1344_2756	[2935806-2937326]	fljB		Flagellin	E1WA22
1338	4402	-1.18078	0.038786	4402_SL1344_2756/fljB_Genome_SL1344	QBR073	down regulated	FQ312003	SL1344_2756	[2935806-2937326]	fljB		Flagellin	E1WA22
1350	1573	-1.36054	0.048674	1573_SL1344_2756/fljB_Genome_SL1344	QBR073	down regulated	FQ312003	SL1344_2756	[2935806-2937326]	fljB		Flagellin	E1WA22
1441	4402	-3.03761	1.96582e-11	4402_SL1344_2756/fljB_Genome_SL1344	QBR078	down regulated	FQ312003	SL1344_2756	[2935806-2937326]	fljB		Flagellin	E1WA22
1474	1573	-1.58955	0.00893274	1573_SL1344_2756/fljB_Genome_SL1344	QBR078	down regulated	FQ312003	SL1344_2756	[2935806-2937326]	fljB		Flagellin	E1WA22
1572	4402	-1.95821	1.15397e-05	4402_SL1344_2756/fljB_Genome_SL1344	QBR105	down regulated	FQ312003	SL1344_2756	[2935806-2937326]	fljB		Flagellin	E1WA22
1623	4402	-3.31334	7.72696e-13	4402_SL1344_2756/fljB_Genome_SL1344	QBR161	down regulated	FQ312003	SL1344_2756	[2935806-2937326]	fljB		Flagellin	E1WA22
1646	1573	-1.90327	0.00074566	1573_SL1344_2756/fljB_Genome_SL1344	QBR161	down regulated	FQ312003	SL1344_2756	[2935806-2937326]	fljB		Flagellin	E1WA22
1704	1573	-1.88413	0.00083629	1573_SL1344_2756/fljB_Genome_SL1344	QBR163	down regulated	FQ312003	SL1344_2756	[2935806-2937326]	fljB		Flagellin	E1WA22
1965	4402	-3.1842	1.01934e-11	4402_SL1344_2756/fljB_Genome_SL1344	QBR209	down regulated	FQ312003	SL1344_2756	[2935806-2937326]	fljB		Flagellin	E1WA22
1969	1573	-2.13805	0.000122864	1573_SL1344_2756/fljB_Genome_SL1344	QBR209	down regulated	FQ312003	SL1344_2756	[2935806-2937326]	fljB		Flagellin	E1WA22
1995	4402	-3.37329	4.49046e-13	4402_SL1344_2756/fljB_Genome_SL1344	QBR545	down regulated	FQ312003	SL1344_2756	[2935806-2937326]	fljB		Flagellin	E1WA22
2025	1573	-1.80597	0.000936115	1573_SL1344_2756/fljB_Genome_SL1344	QBR545	down regulated	FQ312003	SL1344_2756	[2935806-2937326]	fljB		Flagellin	E1WA22
2061	4402	-3.15868	4.73049e-12	4402_SL1344_2756/fljB_Genome_SL1344	QBR638	down regulated	FQ312003	SL1344_2756	[2935806-2937326]	fljB		Flagellin	E1WA22
2138	1573	-1.39417	0.0162608	1573_SL1344_2756/fljB_Genome_SL1344	QBR638	down regulated	FQ312003	SL1344_2756	[2935806-2937326]	fljB		Flagellin	E1WA22
1245	8156	-1.05146	0.0379889	8156_SL1344_4033/fpr_Genome_SL1344	QBR070	down regulated	FQ312003	SL1344_4033	[4313815-4314561]	fpr		Ferredoxin--NADP reductase	E1WED9
2103	9613	-1.12526	0.00514816	9613_SL1344_2181/fruA_Genome_SL1344	QBR638	down regulated	FQ312003	SL1344_2181	[2301297-2302985]	fruA		PTS system; fructose-specific IIBC component	E1WHD7
2087	9560	-1.45726	0.0025508	9560_SL1344_2953/fucO_Genome_SL1344	QBR638	down regulated	FQ312003	SL1344_2953	[3145967-3147115]	fucO		1;2-propanediol oxidoreductase (Lactaldehyde reductase)	E1WAL8
1733	1620	-1.36385	0.0313898	1620_SL1344_3029/gcvP_Genome_SL1344	QBR163	down regulated	FQ312003	SL1344_3029	[3232857-3235730]	gcvP		Glycine dehydrogenase [decarboxylating] (EC 1.4.4.2) (Glycine cleavage system P-protein) (Glycine decarboxylase)	E1WHJ3
2049	1620	-1.30707	0.0291266	1620_SL1344_3029/gcvP_Genome_SL1344	QBR545	down regulated	FQ312003	SL1344_3029	[3232857-3235730]	gcvP		Glycine dehydrogenase [decarboxylating] (EC 1.4.4.2) (Glycine cleavage system P-protein) (Glycine decarboxylase)	E1WHJ3
2185	9058	-0.86347	0.0310575	9058_SL1344_3031/gcvT_Genome_SL1344	QBR638	down regulated	FQ312003	SL1344_3031	[3236308-3237402]	gcvT		Aminomethyltransferase (EC 2.1.2.10) (Glycine cleavage system T protein)	E1WHJ5
1604	6151	-0.926152	0.0273497	6151_SL1344_1234/gdhA_Genome_SL1344	QBR105	down regulated	FQ312003	SL1344_1234	[1335489-1336832]	gdhA		Glutamate dehydrogenase	E1WFG6
1750	6151	-0.880869	0.0500351	6151_SL1344_1234/gdhA_Genome_SL1344	QBR163	down regulated	FQ312003	SL1344_1234	[1335489-1336832]	gdhA		Glutamate dehydrogenase	E1WFG6
1324	5374	-1.67748	0.00398918	5374_SL1344_2253/glpA_Genome_SL1344	QBR073	down regulated	FQ312003	SL1344_2253	[2387952-2389580]	glpA		Anaerobic glycerol-3-phosphate dehydrogenase subunit A	E1WCC4
1550	5374	-1.40343	0.0334634	5374_SL1344_2253/glpA_Genome_SL1344	QBR104	down regulated	FQ312003	SL1344_2253	[2387952-2389580]	glpA		Anaerobic glycerol-3-phosphate dehydrogenase subunit A	E1WCC4
1651	5374	-1.74001	0.00214416	5374_SL1344_2253/glpA_Genome_SL1344	QBR161	down regulated	FQ312003	SL1344_2253	[2387952-2389580]	glpA		Anaerobic glycerol-3-phosphate dehydrogenase subunit A	E1WCC4
1944	5374	-1.35744	0.0271722	5374_SL1344_2253/glpA_Genome_SL1344	QBR195	down regulated	FQ312003	SL1344_2253	[2387952-2389580]	glpA		Anaerobic glycerol-3-phosphate dehydrogenase subunit A	E1WCC4
2144	5374	-1.3516	0.0171803	5374_SL1344_2253/glpA_Genome_SL1344	QBR638	down regulated	FQ312003	SL1344_2253	[2387952-2389580]	glpA		Anaerobic glycerol-3-phosphate dehydrogenase subunit A	E1WCC4
2038	9836	-1.34551	0.00863317	9836_SL1344_3493/glpD_Genome_SL1344	QBR545	down regulated	FQ312003	SL1344_3493	[3710052-3711560]	glpD		Aerobic glycerol-3-phosphate dehydrogenase	E1WIV2
2084	9836	-1.58012	0.00185083	9836_SL1344_3493/glpD_Genome_SL1344	QBR638	down regulated	FQ312003	SL1344_3493	[3710052-3711560]	glpD		Aerobic glycerol-3-phosphate dehydrogenase	E1WIV2
1319	5386	-1.26273	0.00154726	5386_SL1344_4036/glpF_Genome_SL1344	QBR073	down regulated	FQ312003	SL1344_4036	[4317309-4318154]	glpF		Glycerol uptake facilitator protein	E1WEE2
1527	5386	-1.32375	0.000746405	5386_SL1344_4036/glpF_Genome_SL1344	QBR104	down regulated	FQ312003	SL1344_4036	[4317309-4318154]	glpF		Glycerol uptake facilitator protein	E1WEE2
1674	5386	-0.935497	0.0436664	5386_SL1344_4036/glpF_Genome_SL1344	QBR161	down regulated	FQ312003	SL1344_4036	[4317309-4318154]	glpF		Glycerol uptake facilitator protein	E1WEE2
1731	5386	-0.966038	0.0308456	5386_SL1344_4036/glpF_Genome_SL1344	QBR163	down regulated	FQ312003	SL1344_4036	[4317309-4318154]	glpF		Glycerol uptake facilitator protein	E1WEE2
1778	5386	-1.13753	0.00411137	5386_SL1344_4036/glpF_Genome_SL1344	QBR168	down regulated	FQ312003	SL1344_4036	[4317309-4318154]	glpF		Glycerol uptake facilitator protein	E1WEE2
1314	1235	-1.96556	6.75728e-05	1235_SL1344_4035/glpK_Genome_SL1344	QBR073	down regulated	FQ312003	SL1344_4035	[4315780-4317288]	glpK		Glycerol kinase (EC 2.7.1.30) (ATP:glycerol 3-phosphotransferase) (Glycerokinase)	E1WEE1
1403	1235	-1.35016	0.0248374	1235_SL1344_4035/glpK_Genome_SL1344	QBR076	down regulated	FQ312003	SL1344_4035	[4315780-4317288]	glpK		Glycerol kinase (EC 2.7.1.30) (ATP:glycerol 3-phosphotransferase) (Glycerokinase)	E1WEE1
1528	1235	-1.72452	0.00093996	1235_SL1344_4035/glpK_Genome_SL1344	QBR104	down regulated	FQ312003	SL1344_4035	[4315780-4317288]	glpK		Glycerol kinase (EC 2.7.1.30) (ATP:glycerol 3-phosphotransferase) (Glycerokinase)	E1WEE1
1652	1235	-1.5372	0.00436087	1235_SL1344_4035/glpK_Genome_SL1344	QBR161	down regulated	FQ312003	SL1344_4035	[4315780-4317288]	glpK		Glycerol kinase (EC 2.7.1.30) (ATP:glycerol 3-phosphotransferase) (Glycerokinase)	E1WEE1
1702	1235	-1.72743	0.000779332	1235_SL1344_4035/glpK_Genome_SL1344	QBR163	down regulated	FQ312003	SL1344_4035	[4315780-4317288]	glpK		Glycerol kinase (EC 2.7.1.30) (ATP:glycerol 3-phosphotransferase) (Glycerokinase)	E1WEE1
1780	1235	-1.49589	0.00426838	1235_SL1344_4035/glpK_Genome_SL1344	QBR168	down regulated	FQ312003	SL1344_4035	[4315780-4317288]	glpK		Glycerol kinase (EC 2.7.1.30) (ATP:glycerol 3-phosphotransferase) (Glycerokinase)	E1WEE1
2029	1235	-1.52276	0.00252854	1235_SL1344_4035/glpK_Genome_SL1344	QBR545	down regulated	FQ312003	SL1344_4035	[4315780-4317288]	glpK		Glycerol kinase (EC 2.7.1.30) (ATP:glycerol 3-phosphotransferase) (Glycerokinase)	E1WEE1
1329	1341	-1.68868	0.00925261	1341_SL1344_2251/glpQ_Genome_SL1344	QBR073	down regulated	FQ312003	SL1344_2251	[2385246-2386316]	glpQ		Glycerophosphoryl diester phosphodiesterase periplasmic	E1WCC2
1418	1341	-1.46634	0.039571	1341_SL1344_2251/glpQ_Genome_SL1344	QBR076	down regulated	FQ312003	SL1344_2251	[2385246-2386316]	glpQ		Glycerophosphoryl diester phosphodiesterase periplasmic	E1WCC2
1536	1341	-1.86349	0.00243462	1341_SL1344_2251/glpQ_Genome_SL1344	QBR104	down regulated	FQ312003	SL1344_2251	[2385246-2386316]	glpQ		Glycerophosphoryl diester phosphodiesterase periplasmic	E1WCC2
1660	1341	-1.57807	0.0176346	1341_SL1344_2251/glpQ_Genome_SL1344	QBR161	down regulated	FQ312003	SL1344_2251	[2385246-2386316]	glpQ		Glycerophosphoryl diester phosphodiesterase periplasmic	E1WCC2
1206	7568	-1.66857	0.00124804	7568_SL1344_2645/gpB_Genome_SL1344	QBR070	down regulated	FQ312003	SL1344_2645	[2825697-2825915]	gpB		Bacteriophage late control gene	E1WJF9
1277	7568	-1.57207	0.00280097	7568_SL1344_2645/gpB_Genome_SL1344	QBR071	down regulated	FQ312003	SL1344_2645	[2825697-2825915]	gpB		Bacteriophage late control gene	E1WJF9
1369	7568	-1.91859	0.000228338	7568_SL1344_2645/gpB_Genome_SL1344	QBR076	down regulated	FQ312003	SL1344_2645	[2825697-2825915]	gpB		Bacteriophage late control gene	E1WJF9
1493	7568	-1.28738	0.0329163	7568_SL1344_2645/gpB_Genome_SL1344	QBR078	down regulated	FQ312003	SL1344_2645	[2825697-2825915]	gpB		Bacteriophage late control gene	E1WJF9
1545	7568	-1.42256	0.017171	7568_SL1344_2645/gpB_Genome_SL1344	QBR104	down regulated	FQ312003	SL1344_2645	[2825697-2825915]	gpB		Bacteriophage late control gene	E1WJF9
1580	7568	-1.80834	0.000444218	7568_SL1344_2645/gpB_Genome_SL1344	QBR105	down regulated	FQ312003	SL1344_2645	[2825697-2825915]	gpB		Bacteriophage late control gene	E1WJF9
1658	7568	-1.43012	0.0135321	7568_SL1344_2645/gpB_Genome_SL1344	QBR161	down regulated	FQ312003	SL1344_2645	[2825697-2825915]	gpB		Bacteriophage late control gene	E1WJF9
1696	7568	-2.07308	3.47412e-05	7568_SL1344_2645/gpB_Genome_SL1344	QBR163	down regulated	FQ312003	SL1344_2645	[2825697-2825915]	gpB		Bacteriophage late control gene	E1WJF9
1791	7568	-1.23887	0.0351703	7568_SL1344_2645/gpB_Genome_SL1344	QBR168	down regulated	FQ312003	SL1344_2645	[2825697-2825915]	gpB		Bacteriophage late control gene	E1WJF9
1828	7568	-1.74512	0.00122462	7568_SL1344_2645/gpB_Genome_SL1344	QBR194	down regulated	FQ312003	SL1344_2645	[2825697-2825915]	gpB		Bacteriophage late control gene	E1WJF9
1913	7568	-1.84237	0.000273494	7568_SL1344_2645/gpB_Genome_SL1344	QBR195	down regulated	FQ312003	SL1344_2645	[2825697-2825915]	gpB		Bacteriophage late control gene	E1WJF9
1975	7568	-1.56523	0.00519297	7568_SL1344_2645/gpB_Genome_SL1344	QBR209	down regulated	FQ312003	SL1344_2645	[2825697-2825915]	gpB		Bacteriophage late control gene	E1WJF9
2047	7568	-1.26716	0.0251004	7568_SL1344_2645/gpB_Genome_SL1344	QBR545	down regulated	FQ312003	SL1344_2645	[2825697-2825915]	gpB		Bacteriophage late control gene	E1WJF9
2120	7568	-1.37262	0.0107318	7568_SL1344_2645/gpB_Genome_SL1344	QBR638	down regulated	FQ312003	SL1344_2645	[2825697-2825915]	gpB		Bacteriophage late control gene	E1WJF9
2253	7568	-1.43508	0.0186633	7568_SL1344_2645/gpB_Genome_SL1344	QBR854	down regulated	FQ312003	SL1344_2645	[2825697-2825915]	gpB		Bacteriophage late control gene	E1WJF9
2209	12324	-1.03079	0.0418687	12324_SL1344_0313/gpt_Genome_SL1344	QBR638	down regulated	FQ312003	SL1344_0313	[362157-362615]	gpt		Xanthine phosphoribosyltransferase (EC 2.4.2.22) (Xanthine-guanine phosphoribosyltransferase)	E1W8I1
1267	990	-1.72848	0.000159203	990_SL1344_0965/gtgA_Genome_SL1344	QBR071	down regulated	FQ312003	SL1344_0965	[1070502-1071188]	gtgA		Hypothetical bacteriophage encoded virulence protein	E1W759
1256	7159	-2.73972	2.48962e-09	7159_SL1344_2847/hilC_Genome_SL1344	QBR071	down regulated	FQ312003	SL1344_2847	[3034683-3035570]	hilC		Transcriptional regulator sirC	E1WAB2
1485	7159	-1.23743	0.0243148	7159_SL1344_2847/hilC_Genome_SL1344	QBR078	down regulated	FQ312003	SL1344_2847	[3034683-3035570]	hilC		Transcriptional regulator sirC	E1WAB2
1513	7159	-1.95792	3.35094e-05	7159_SL1344_2847/hilC_Genome_SL1344	QBR104	down regulated	FQ312003	SL1344_2847	[3034683-3035570]	hilC		Transcriptional regulator sirC	E1WAB2
1577	7159	-1.84899	6.86918e-05	7159_SL1344_2847/hilC_Genome_SL1344	QBR105	down regulated	FQ312003	SL1344_2847	[3034683-3035570]	hilC		Transcriptional regulator sirC	E1WAB2
1671	7159	-1.20123	0.035014	7159_SL1344_2847/hilC_Genome_SL1344	QBR161	down regulated	FQ312003	SL1344_2847	[3034683-3035570]	hilC		Transcriptional regulator sirC	E1WAB2
1693	7159	-2.18231	1.50279e-06	7159_SL1344_2847/hilC_Genome_SL1344	QBR163	down regulated	FQ312003	SL1344_2847	[3034683-3035570]	hilC		Transcriptional regulator sirC	E1WAB2
1801	7159	-1.08317	0.0497138	7159_SL1344_2847/hilC_Genome_SL1344	QBR168	down regulated	FQ312003	SL1344_2847	[3034683-3035570]	hilC		Transcriptional regulator sirC	E1WAB2
1871	7159	-1.21117	0.0383402	7159_SL1344_2847/hilC_Genome_SL1344	QBR194	down regulated	FQ312003	SL1344_2847	[3034683-3035570]	hilC		Transcriptional regulator sirC	E1WAB2
1903	7159	-2.01362	9.52325e-06	7159_SL1344_2847/hilC_Genome_SL1344	QBR195	down regulated	FQ312003	SL1344_2847	[3034683-3035570]	hilC		Transcriptional regulator sirC	E1WAB2
2110	7159	-1.34666	0.00635199	7159_SL1344_2847/hilC_Genome_SL1344	QBR638	down regulated	FQ312003	SL1344_2847	[3034683-3035570]	hilC		Transcriptional regulator sirC	E1WAB2
1264	4789	-1.94565	1.70405e-05	4789_SL1344_2855/hilD_Genome_SL1344	QBR071	down regulated	FQ312003	SL1344_2855	[3040412-3041341]	hilD		Transcriptional regulator hilD	E1WAC0
1316	4789	-1.79556	0.000105394	4789_SL1344_2855/hilD_Genome_SL1344	QBR073	down regulated	FQ312003	SL1344_2855	[3040412-3041341]	hilD		Transcriptional regulator hilD	E1WAC0
1456	4789	-1.96837	1.50731e-05	4789_SL1344_2855/hilD_Genome_SL1344	QBR078	down regulated	FQ312003	SL1344_2855	[3040412-3041341]	hilD		Transcriptional regulator hilD	E1WAC0
1535	4789	-1.85677	0.00230079	4789_SL1344_2855/hilD_Genome_SL1344	QBR104	down regulated	FQ312003	SL1344_2855	[3040412-3041341]	hilD		Transcriptional regulator hilD	E1WAC0
1579	4789	-1.65844	0.000435664	4789_SL1344_2855/hilD_Genome_SL1344	QBR105	down regulated	FQ312003	SL1344_2855	[3040412-3041341]	hilD		Transcriptional regulator hilD	E1WAC0
1642	4789	-1.79106	0.000120076	4789_SL1344_2855/hilD_Genome_SL1344	QBR161	down regulated	FQ312003	SL1344_2855	[3040412-3041341]	hilD		Transcriptional regulator hilD	E1WAC0
1700	4789	-1.74341	0.000194979	4789_SL1344_2855/hilD_Genome_SL1344	QBR163	down regulated	FQ312003	SL1344_2855	[3040412-3041341]	hilD		Transcriptional regulator hilD	E1WAC0
1800	4789	-1.07316	0.0483509	4789_SL1344_2855/hilD_Genome_SL1344	QBR168	down regulated	FQ312003	SL1344_2855	[3040412-3041341]	hilD		Transcriptional regulator hilD	E1WAC0
1822	4789	-2.0118	6.05225e-05	4789_SL1344_2855/hilD_Genome_SL1344	QBR194	down regulated	FQ312003	SL1344_2855	[3040412-3041341]	hilD		Transcriptional regulator hilD	E1WAC0
1896	4789	-2.23958	5.93139e-07	4789_SL1344_2855/hilD_Genome_SL1344	QBR195	down regulated	FQ312003	SL1344_2855	[3040412-3041341]	hilD		Transcriptional regulator hilD	E1WAC0
2019	4789	-1.67538	0.000267322	4789_SL1344_2855/hilD_Genome_SL1344	QBR545	down regulated	FQ312003	SL1344_2855	[3040412-3041341]	hilD		Transcriptional regulator hilD	E1WAC0
2259	4789	-1.18424	0.0440083	4789_SL1344_2855/hilD_Genome_SL1344	QBR854	down regulated	FQ312003	SL1344_2855	[3040412-3041341]	hilD		Transcriptional regulator hilD	E1WAC0
1305	5664	-2.07529	4.98952e-07	5664_SL1344_4109/hupA_Genome_SL1344	QBR073	down regulated	FQ312003	SL1344_4109	[4408040-4408312]	hupA		Histone like DNA-binding protein HU-alpha (NS2) (HU-2)	E1WEL4
1848	5664	-1.17743	0.0238822	5664_SL1344_4109/hupA_Genome_SL1344	QBR194	down regulated	FQ312003	SL1344_4109	[4408040-4408312]	hupA		Histone like DNA-binding protein HU-alpha (NS2) (HU-2)	E1WEL4
1922	5664	-1.33906	0.00289006	5664_SL1344_4109/hupA_Genome_SL1344	QBR195	down regulated	FQ312003	SL1344_4109	[4408040-4408312]	hupA		Histone like DNA-binding protein HU-alpha (NS2) (HU-2)	E1WEL4
1497	6767	-1.15649	0.0433516	6767_SL1344_2860/iacP_Genome_SL1344	QBR078	down regulated	FQ312003	SL1344_2860	[3046988-3047236]	iacP		Probable acyl carrier protein IacP (ACP)	E1WAC5
1532	6767	-1.60194	0.00134811	6767_SL1344_2860/iacP_Genome_SL1344	QBR104	down regulated	FQ312003	SL1344_2860	[3046988-3047236]	iacP		Probable acyl carrier protein IacP (ACP)	E1WAC5
1588	6767	-1.41317	0.00617603	6767_SL1344_2860/iacP_Genome_SL1344	QBR105	down regulated	FQ312003	SL1344_2860	[3046988-3047236]	iacP		Probable acyl carrier protein IacP (ACP)	E1WAC5
1709	6767	-1.549	0.00182239	6767_SL1344_2860/iacP_Genome_SL1344	QBR163	down regulated	FQ312003	SL1344_2860	[3046988-3047236]	iacP		Probable acyl carrier protein IacP (ACP)	E1WAC5
1793	6767	-1.14237	0.0371155	6767_SL1344_2860/iacP_Genome_SL1344	QBR168	down regulated	FQ312003	SL1344_2860	[3046988-3047236]	iacP		Probable acyl carrier protein IacP (ACP)	E1WAC5
1916	6767	-1.63976	0.000634377	6767_SL1344_2860/iacP_Genome_SL1344	QBR195	down regulated	FQ312003	SL1344_2860	[3046988-3047236]	iacP		Probable acyl carrier protein IacP (ACP)	E1WAC5
1540	3938	-1.31548	0.0032723	3938_SL1344_2857/iagB_Genome_SL1344	QBR104	down regulated	FQ312003	SL1344_2857	[3044111-3044593]	iagB		Invasion protein iagB	E1WAC2
1924	3938	-1.26145	0.00418964	3938_SL1344_2857/iagB_Genome_SL1344	QBR195	down regulated	FQ312003	SL1344_2857	[3044111-3044593]	iagB		Invasion protein iagB	E1WAC2
1276	12456	-1.57969	0.00234984	12456_SL1344_3015/idi_Genome_SL1344	QBR071	down regulated	FQ312003	SL1344_3015	[3219318-3219863]	idi		Isopentenyl-diphosphate Delta-isomerase (IPP isomerase) (EC 5.3.3.2) (IPP:DMAPP isomerase) (Isopentenyl pyrophosphate isomerase)	E1WHH9
1538	2694	-1.51266	0.002528	2694_SL1344_3259/infB_Genome_SL1344	QBR104	down regulated	FQ312003	SL1344_3259	[3474315-3476993]	infB		Translation initiation factor IF-2	E1WI70
1911	2694	-1.70658	0.000254329	2694_SL1344_3259/infB_Genome_SL1344	QBR195	down regulated	FQ312003	SL1344_3259	[3474315-3476993]	infB		Translation initiation factor IF-2	E1WI70
1921	9809	-1.90372	0.00225189	9809_SL1344_2875/invA_Genome_SL1344	QBR195	down regulated	FQ312003	SL1344_2875	[3060976-3063033]	invA		Secretory apparatus of type III secretion system	E1WAE0
1518	6347	-2.28157	5.48569e-05	6347_SL1344_2874/invB_Genome_SL1344	QBR104	down regulated	FQ312003	SL1344_2874	[3060545-3060952]	invB		Chaperone protein for type III secretion system effectors	E1WAD9
1711	6347	-1.78495	0.00305579	6347_SL1344_2874/invB_Genome_SL1344	QBR163	down regulated	FQ312003	SL1344_2874	[3060545-3060952]	invB		Chaperone protein for type III secretion system effectors	E1WAD9
1819	6347	-2.3713	2.24448e-05	6347_SL1344_2874/invB_Genome_SL1344	QBR194	down regulated	FQ312003	SL1344_2874	[3060545-3060952]	invB		Chaperone protein for type III secretion system effectors	E1WAD9
1909	6347	-2.16107	0.000104806	6347_SL1344_2874/invB_Genome_SL1344	QBR195	down regulated	FQ312003	SL1344_2874	[3060545-3060952]	invB		Chaperone protein for type III secretion system effectors	E1WAD9
1843	7967	-1.24934	0.0151446	7967_SL1344_2873/invC_Genome_SL1344	QBR194	down regulated	FQ312003	SL1344_2873	[3059253-3060548]	invC		Secretory apparatus ATP synthase (Associated with virulence)	E1WAD8
1858	651	-1.3492	0.0323261	651_SL1344_2908/ispF_Genome_SL1344	QBR194	down regulated	FQ312003	SL1344_2908	[3092827-3093306]	ispF		2-C-methyl-D-erythritol 2;4-cyclodiphosphate synthase (MECDP-synthase) (MECPS) (EC 4.6.1.12)	E1WAH3
2184	12025	-0.966906	0.0309877	12025_SL1344_2908/ispF_Genome_SL1344	QBR638	down regulated	FQ312003	SL1344_2908	[3092827-3093306]	ispF		2-C-methyl-D-erythritol 2;4-cyclodiphosphate synthase (MECDP-synthase) (MECPS) (EC 4.6.1.12)	E1WAH3
2183	12169	-1.06619	0.0293505	12169_SL1344_3690/kdtA_Genome_SL1344	QBR638	down regulated	FQ312003	SL1344_3690	[3940718-3941929]	kdtA		3-deoxy-D-manno-octulosonic-acid transferase	E1WDF3
1598	8940	-1.19511	0.0188626	8940_SL1344_0134/lpxC_Genome_SL1344	QBR105	down regulated	FQ312003	SL1344_0134	[156938-157855]	lpxC		UDP-3-O-[3-hydroxymyristoyl] N-acetylglucosamine deacetylase (EC 3.5.1.-) (UDP-3-O-acyl-GlcNAc deacetylase)	E1W806
1959	8940	-1.06216	0.0452539	8940_SL1344_0134/lpxC_Genome_SL1344	QBR195	down regulated	FQ312003	SL1344_0134	[156938-157855]	lpxC		UDP-3-O-[3-hydroxymyristoyl] N-acetylglucosamine deacetylase (EC 3.5.1.-) (UDP-3-O-acyl-GlcNAc deacetylase)	E1W806
2015	8940	-1.86259	2.06211e-05	8940_SL1344_0134/lpxC_Genome_SL1344	QBR545	down regulated	FQ312003	SL1344_0134	[156938-157855]	lpxC		UDP-3-O-[3-hydroxymyristoyl] N-acetylglucosamine deacetylase (EC 3.5.1.-) (UDP-3-O-acyl-GlcNAc deacetylase)	E1W806
1882	8075	-1.13475	0.0485971	8075_SL1344_0528/lpxH_Genome_SL1344	QBR194	down regulated	FQ312003	SL1344_0528	[597231-597953]	lpxH		UDP-2;3-diacylglucosamine hydrolase (EC 3.6.1.54) (UDP-2;3-diacylglucosamine diphosphatase)	E1W942
1232	4134	-1.08944	0.0213932	4134_SL1344_0246/metQ_Genome_SL1344	QBR070	down regulated	FQ312003	SL1344_0246	[285514-286329]	metQ		Hypothetical lipoprotein	E1W8B7
2158	4134	-1.04119	0.0207193	4134_SL1344_0246/metQ_Genome_SL1344	QBR638	down regulated	FQ312003	SL1344_0246	[285514-286329]	metQ		Hypothetical lipoprotein	E1W8B7
1205	2155	-1.37218	0.00124804	2155_SL1344_0755/modF_Genome_SL1344	QBR070	down regulated	FQ312003	SL1344_0755	[842153-843628]	modF		Hypothetical molybdenum transport ATP-binding protein ModF (Photorepair protein PhrA)	E1W9R6
1986	2155	-1.08259	0.0361042	2155_SL1344_0755/modF_Genome_SL1344	QBR209	down regulated	FQ312003	SL1344_0755	[842153-843628]	modF		Hypothetical molybdenum transport ATP-binding protein ModF (Photorepair protein PhrA)	E1W9R6
1512	5063	-1.62821	3.22438e-05	5063_SL1344_0566/nfnB_Genome_SL1344	QBR104	down regulated	FQ312003	SL1344_0566	[636516-637169]	nfnB		Oxygen-insensitive NAD(P)H nitroreductase	E1W979
2182	8581	-1.02739	0.0287284	8581_SL1344_4217/nrfE_Genome_SL1344	QBR638	down regulated	FQ312003	SL1344_4217	[4541124-4543346]	nrfE		Formate-dependent nitrite reductase; assembly protein	E1WEX1
1427	8515	-1.07012	0.0467092	8515_SL1344_2982/nudH_Genome_SL1344	QBR076	down regulated	FQ312003	SL1344_2982	[3183630-3184160]	nudH		RNA pyrophosphohydrolase (EC 3.6.1.-) ((Di)nucleoside polyphosphate hydrolase)	E1WAP7
1344	2317	-0.862368	0.0438807	2317_SL1344_2293/nuoF_Genome_SL1344	QBR073	down regulated	FQ312003	SL1344_2293	[2432367-2433704]	nuoF		NADH dehydrogenase I chain F	E1WCG4
1459	2317	-1.26035	0.000273992	2317_SL1344_2293/nuoF_Genome_SL1344	QBR078	down regulated	FQ312003	SL1344_2293	[2432367-2433704]	nuoF		NADH dehydrogenase I chain F	E1WCG4
1611	2317	-0.807689	0.0404194	2317_SL1344_2293/nuoF_Genome_SL1344	QBR105	down regulated	FQ312003	SL1344_2293	[2432367-2433704]	nuoF		NADH dehydrogenase I chain F	E1WCG4
1748	2317	-0.818071	0.0489356	2317_SL1344_2293/nuoF_Genome_SL1344	QBR163	down regulated	FQ312003	SL1344_2293	[2432367-2433704]	nuoF		NADH dehydrogenase I chain F	E1WCG4
1868	2317	-0.88428	0.0364785	2317_SL1344_2293/nuoF_Genome_SL1344	QBR194	down regulated	FQ312003	SL1344_2293	[2432367-2433704]	nuoF		NADH dehydrogenase I chain F	E1WCG4
1850	10699	-1.64022	0.0269661	10699_SL1344_2237/ompC_Genome_SL1344	QBR194	down regulated	FQ312003	SL1344_2237	[2363159-2364127]	ompC		Outer membrane protein C	E1WCA8
1255	10854	-3.75236	2.35514e-09	10854_SL1344_1503/ompD_Genome_SL1344	QBR071	down regulated	FQ312003	SL1344_1503	[1611987-1613114]	ompD		Outer membrane protein	E1WBQ3
1443	10854	-4.1789	2.73524e-11	10854_SL1344_1503/ompD_Genome_SL1344	QBR078	down regulated	FQ312003	SL1344_1503	[1611987-1613114]	ompD		Outer membrane protein	E1WBQ3
1571	10854	-2.77231	8.42886e-06	10854_SL1344_1503/ompD_Genome_SL1344	QBR105	down regulated	FQ312003	SL1344_1503	[1611987-1613114]	ompD		Outer membrane protein	E1WBQ3
1629	10854	-3.43062	2.81662e-08	10854_SL1344_1503/ompD_Genome_SL1344	QBR161	down regulated	FQ312003	SL1344_1503	[1611987-1613114]	ompD		Outer membrane protein	E1WBQ3
1683	10854	-3.9764	2.38545e-10	10854_SL1344_1503/ompD_Genome_SL1344	QBR163	down regulated	FQ312003	SL1344_1503	[1611987-1613114]	ompD		Outer membrane protein	E1WBQ3
1831	10854	-2.14487	0.00171034	10854_SL1344_1503/ompD_Genome_SL1344	QBR194	down regulated	FQ312003	SL1344_1503	[1611987-1613114]	ompD		Outer membrane protein	E1WBQ3
1920	10854	-2.08666	0.00163284	10854_SL1344_1503/ompD_Genome_SL1344	QBR195	down regulated	FQ312003	SL1344_1503	[1611987-1613114]	ompD		Outer membrane protein	E1WBQ3
2006	10854	-3.41862	2.17339e-08	10854_SL1344_1503/ompD_Genome_SL1344	QBR545	down regulated	FQ312003	SL1344_1503	[1611987-1613114]	ompD		Outer membrane protein	E1WBQ3
2081	10854	-2.1536	0.00114227	10854_SL1344_1503/ompD_Genome_SL1344	QBR638	down regulated	FQ312003	SL1344_1503	[1611987-1613114]	ompD		Outer membrane protein	E1WBQ3
2252	10854	-1.81984	0.0174869	10854_SL1344_1503/ompD_Genome_SL1344	QBR854	down regulated	FQ312003	SL1344_1503	[1611987-1613114]	ompD		Outer membrane protein	E1WBQ3
1744	7540	-1.11823	0.0417592	7540_SL1344_1663/ompW_Genome_SL1344	QBR163	down regulated	FQ312003	SL1344_1663	[1784746-1785384]	ompW		Hypothetical outer membrane protein	E1WC63
1520	11321	-2.52546	7.65973e-05	11321_SL1344_2850/orgA_Genome_SL1344	QBR104	down regulated	FQ312003	SL1344_2850	[3037001-3037600]	orgA		Oxygen-regulated invasion protein OrgA	E1WAB5
1745	11321	-1.56347	0.0418969	11321_SL1344_2850/orgA_Genome_SL1344	QBR163	down regulated	FQ312003	SL1344_2850	[3037001-3037600]	orgA		Oxygen-regulated invasion protein OrgA	E1WAB5
1818	11321	-2.7212	1.51232e-05	11321_SL1344_2850/orgA_Genome_SL1344	QBR194	down regulated	FQ312003	SL1344_2850	[3037001-3037600]	orgA		Oxygen-regulated invasion protein OrgA	E1WAB5
1901	11321	-2.82324	4.2509e-06	11321_SL1344_2850/orgA_Genome_SL1344	QBR195	down regulated	FQ312003	SL1344_2850	[3037001-3037600]	orgA		Oxygen-regulated invasion protein OrgA	E1WAB5
1242	10750	-0.905499	0.0338091	10750_SL1344_3148/parC_Genome_SL1344	QBR070	down regulated	FQ312003	SL1344_3148	[3357651-3359909]	parC		Topoisomerase IV subunit A	E1WHW2
2146	10750	-0.94912	0.0173923	10750_SL1344_3148/parC_Genome_SL1344	QBR638	down regulated	FQ312003	SL1344_3148	[3357651-3359909]	parC		Topoisomerase IV subunit A	E1WHW2
1389	8408	-1.21513	0.00935315	8408_SL1344_2017/pduD_Genome_SL1344	QBR076	down regulated	FQ312003	SL1344_2017	[2117348-2118022]	pduD		Diol dehydratase medium subunit	E1WGX4
1841	8408	-1.20414	0.0105591	8408_SL1344_2017/pduD_Genome_SL1344	QBR194	down regulated	FQ312003	SL1344_2017	[2117348-2118022]	pduD		Diol dehydratase medium subunit	E1WGX4
2221	8408	-0.851067	0.0465972	8408_SL1344_2017/pduD_Genome_SL1344	QBR638	down regulated	FQ312003	SL1344_2017	[2117348-2118022]	pduD		Diol dehydratase medium subunit	E1WGX4
1616	3062	-0.844617	0.0488564	3062_SL1344_2024/pduM_Genome_SL1344	QBR105	down regulated	FQ312003	SL1344_2024	[2122149-2122640]	pduM		Propanediol utilization protein	E1WGY1
1240	6541	-0.879161	0.0273427	6541_SL1344_2034/pduX_Genome_SL1344	QBR070	down regulated	FQ312003	SL1344_2034	[2130427-2131329]	pduX		Hypothetical propanediol utilization protein	E1WGZ1
2197	9703	-1.1138	0.037154	9703_SL1344_1704/prfA_Genome_SL1344	QBR638	down regulated	FQ312003	SL1344_1704	[1830184-1831266]	prfA		Peptide chain release factor 1 (RF-1)	E1WG13
1453	1451	-2.78236	4.28284e-07	1451_SL1344_2854/prgH_Genome_SL1344	QBR078	down regulated	FQ312003	SL1344_2854	[3038918-3040096]	prgH		Type III secretion apparatus component	E1WAB9
1507	1451	-3.39736	1.44159e-09	1451_SL1344_2854/prgH_Genome_SL1344	QBR104	down regulated	FQ312003	SL1344_2854	[3038918-3040096]	prgH		Type III secretion apparatus component	E1WAB9
1574	1451	-2.42551	1.46749e-05	1451_SL1344_2854/prgH_Genome_SL1344	QBR105	down regulated	FQ312003	SL1344_2854	[3038918-3040096]	prgH		Type III secretion apparatus component	E1WAB9
1749	1451	-1.37748	0.0500351	1451_SL1344_2854/prgH_Genome_SL1344	QBR163	down regulated	FQ312003	SL1344_2854	[3038918-3040096]	prgH		Type III secretion apparatus component	E1WAB9
1810	1451	-3.27107	4.91106e-09	1451_SL1344_2854/prgH_Genome_SL1344	QBR194	down regulated	FQ312003	SL1344_2854	[3038918-3040096]	prgH		Type III secretion apparatus component	E1WAB9
1906	1451	-2.30667	3.90152e-05	1451_SL1344_2854/prgH_Genome_SL1344	QBR195	down regulated	FQ312003	SL1344_2854	[3038918-3040096]	prgH		Type III secretion apparatus component	E1WAB9
1509	2813	-3.35808	2.67775e-08	2813_SL1344_2853/prgI_Genome_SL1344	QBR104	down regulated	FQ312003	SL1344_2853	[3038651-3038893]	prgI		Type III secretion system apparatus	E1WAB8
1712	2813	-1.96487	0.00305579	2813_SL1344_2853/prgI_Genome_SL1344	QBR163	down regulated	FQ312003	SL1344_2853	[3038651-3038893]	prgI		Type III secretion system apparatus	E1WAB8
1813	2813	-3.33317	2.85322e-08	2813_SL1344_2853/prgI_Genome_SL1344	QBR194	down regulated	FQ312003	SL1344_2853	[3038651-3038893]	prgI		Type III secretion system apparatus	E1WAB8
1898	2813	-2.88257	1.4466e-06	2813_SL1344_2853/prgI_Genome_SL1344	QBR195	down regulated	FQ312003	SL1344_2853	[3038651-3038893]	prgI		Type III secretion system apparatus	E1WAB8
1198	8540	-1.92042	0.000134744	8540_SL1344_1822/pykA_Genome_SL1344	QBR070	down regulated	FQ312003	SL1344_1822	[1940045-1941487]	pykA		Pyruvate kinase (EC 2.7.1.40)	E1WGC8
1918	8540	-1.71903	0.00107242	8540_SL1344_1822/pykA_Genome_SL1344	QBR195	down regulated	FQ312003	SL1344_1822	[1940045-1941487]	pykA		Pyruvate kinase (EC 2.7.1.40)	E1WGC8
1973	8540	-1.64689	0.00282369	8540_SL1344_1822/pykA_Genome_SL1344	QBR209	down regulated	FQ312003	SL1344_1822	[1940045-1941487]	pykA		Pyruvate kinase (EC 2.7.1.40)	E1WGC8
2074	8540	-2.0774	4.1983e-05	8540_SL1344_1822/pykA_Genome_SL1344	QBR638	down regulated	FQ312003	SL1344_1822	[1940045-1941487]	pykA		Pyruvate kinase (EC 2.7.1.40)	E1WGC8
1617	7378	-0.858637	0.0491521	7378_SL1344_1100/pyrC_Genome_SL1344	QBR105	down regulated	FQ312003	SL1344_1100	[1204656-1205702]	pyrC		Dihydroorotase (DHOase) (EC 3.5.2.3)	E1W7J2
1797	7378	-0.870888	0.0472602	7378_SL1344_1100/pyrC_Genome_SL1344	QBR168	down regulated	FQ312003	SL1344_1100	[1204656-1205702]	pyrC		Dihydroorotase (DHOase) (EC 3.5.2.3)	E1W7J2
1471	7294	-1.53094	0.00717451	7294_SL1344_2068/rfbG_Genome_SL1344	QBR078	down regulated	FQ312003	SL1344_2068	[2169981-2171060]	rfbG		CDP-glucose 4;6-dehydratase	E1WH24
1586	7294	-1.58171	0.00400071	7294_SL1344_2068/rfbG_Genome_SL1344	QBR105	down regulated	FQ312003	SL1344_2068	[2169981-2171060]	rfbG		CDP-glucose 4;6-dehydratase	E1WH24
2028	7294	-1.60474	0.00197424	7294_SL1344_2068/rfbG_Genome_SL1344	QBR545	down regulated	FQ312003	SL1344_2068	[2169981-2171060]	rfbG		CDP-glucose 4;6-dehydratase	E1WH24
1601	2258	-1.14146	0.0262818	2258_SL1344_2067/rfbH_Genome_SL1344	QBR105	down regulated	FQ312003	SL1344_2067	[2168641-2169954]	rfbH		Dehydratase	E1WH23
1771	2258	-1.67607	0.000226414	2258_SL1344_2067/rfbH_Genome_SL1344	QBR168	down regulated	FQ312003	SL1344_2067	[2168641-2169954]	rfbH		Dehydratase	E1WH23
2031	2258	-1.33118	0.00406517	2258_SL1344_2067/rfbH_Genome_SL1344	QBR545	down regulated	FQ312003	SL1344_2067	[2168641-2169954]	rfbH		Dehydratase	E1WH23
2174	9900	-0.988565	0.0269898	9900_SL1344_0096/rluA_Genome_SL1344	QBR638	down regulated	FQ312003	SL1344_0096	[109334-109993]	rluA		Pseudouridine synthase (EC 5.4.99.-)	E1W7W8
1614	5758	-0.940283	0.0488564	5758_SL1344_0604/rnk_Genome_SL1344	QBR105	down regulated	FQ312003	SL1344_0604	[678832-679242]	rnk		Regulator of nucleoside diphosphate kinase	E1W9B7
2194	5758	-0.899493	0.0360292	5758_SL1344_0604/rnk_Genome_SL1344	QBR638	down regulated	FQ312003	SL1344_0604	[678832-679242]	rnk		Regulator of nucleoside diphosphate kinase	E1W9B7
1926	8983	-2.29781	0.00625698	8983_SL1344_3404/rplB_Genome_SL1344	QBR195	down regulated	FQ312003	SL1344_3404	[3615285-3616106]	rplB		50S ribosomal protein L2	E1WIL4
1955	7304	-1.5545	0.0378176	7304_SL1344_3400/rplP_Genome_SL1344	QBR195	down regulated	FQ312003	SL1344_3400	[3613501-3613911]	rplP		50S ribosomal protein L16	E1WIL0
1950	7544	-1.42522	0.0343797	7544_SL1344_0044/rpsT_Genome_SL1344	QBR195	down regulated	FQ312003	SL1344_0044	[52280-52543]	rpsT		30S ribosomal protein S20	E1W7R7
1853	8248	-1.08979	0.0300702	8248_SL1344_1405/rstA_Genome_SL1344	QBR194	down regulated	FQ312003	SL1344_1405	[1508142-1508873]	rstA		Hypothetical two-component response regulator	E1WBF7
1607	4454	-0.946216	0.037155	4454_SL1344_2938/rumA_Genome_SL1344	QBR105	down regulated	FQ312003	SL1344_2938	[3126629-3127924]	rumA		23S rRNA (uracil(1939)-C(5))-methyltransferase RlmD (EC 2.1.1.190) (23S rRNA(m5U1939)-methyltransferase)	E1WAK3
1879	7802	-1.08436	0.0476197	7802_SL1344_0280/sciS_Genome_SL1344	QBR194	down regulated	FQ312003	SL1344_0280	[323837-327706]	sciS		Probable IcmF-related integral membrane ATP-binding protein; virulence associated protein	E1W8F0
2222	7802	-0.904234	0.0465972	7802_SL1344_0280/sciS_Genome_SL1344	QBR638	down regulated	FQ312003	SL1344_0280	[323837-327706]	sciS		Probable IcmF-related integral membrane ATP-binding protein; virulence associated protein	E1W8F0
2162	11360	-1.18156	0.0219128	11360_SL1344_0285/sciW_Genome_SL1344	QBR638	down regulated	FQ312003	SL1344_0285	[332062-332508]	sciW		Putative uncharacterized protein sciW	E1W8F5
1833	2157	-1.88591	0.00358197	2157_SL1344_2950/sdaC_Genome_SL1344	QBR194	down regulated	FQ312003	SL1344_2950	[3142234-3143523]	sdaC		Serine transporter	E1WAL5
1676	8682	-1.11357	0.0492707	8682_SL1344_0714/sdhC_Genome_SL1344	QBR161	down regulated	FQ312003	SL1344_0714	[797403-797792]	sdhC		Succinate dehydrogenase cytochrome b-556 subunit	E1W9M5
1533	9610	-2.03629	0.00177783	9610_SL1344_2859/sicP_Genome_SL1344	QBR104	down regulated	FQ312003	SL1344_2859	[3046265-3046657]	sicP		Chaperone protein sicP	E1WAC4
1741	9610	-1.52124	0.0389683	9610_SL1344_2859/sicP_Genome_SL1344	QBR163	down regulated	FQ312003	SL1344_2859	[3046265-3046657]	sicP		Chaperone protein sicP	E1WAC4
1849	9610	-1.68979	0.0240298	9610_SL1344_2859/sicP_Genome_SL1344	QBR194	down regulated	FQ312003	SL1344_2859	[3046265-3046657]	sicP		Chaperone protein sicP	E1WAC4
1912	9610	-2.22567	0.000273494	9610_SL1344_2859/sicP_Genome_SL1344	QBR195	down regulated	FQ312003	SL1344_2859	[3046265-3046657]	sicP		Chaperone protein sicP	E1WAC4
1551	2851	-1.6988	0.0339122	2851_SL1344_2864/sipB_Genome_SL1344	QBR104	down regulated	FQ312003	SL1344_2864	[3051690-3053471]	sipB		Pathogenicity island 1 Type III secretion system effector protein	E1WAC9
1541	5187	-1.58664	0.00408252	5187_SL1344_2863/sipC_Genome_SL1344	QBR104	down regulated	FQ312003	SL1344_2863	[3050433-3051662]	sipC		Cell invasion protein SipC (Effector protein SipC)	E1WAC8
1743	5187	-1.25369	0.0410848	5187_SL1344_2863/sipC_Genome_SL1344	QBR163	down regulated	FQ312003	SL1344_2863	[3050433-3051662]	sipC		Cell invasion protein SipC (Effector protein SipC)	E1WAC8
1278	11176	-1.64255	0.00347136	11176_SL1344_1376/slyA_Genome_SL1344	QBR071	down regulated	FQ312003	SL1344_1376	[1476732-1477172]	slyA		Transcriptional regulator slyA	E1WFV8
1655	11176	-1.59971	0.0071547	11176_SL1344_1376/slyA_Genome_SL1344	QBR161	down regulated	FQ312003	SL1344_1376	[1476732-1477172]	slyA		Transcriptional regulator slyA	E1WFV8
1705	11176	-1.86262	0.000848032	11176_SL1344_1376/slyA_Genome_SL1344	QBR163	down regulated	FQ312003	SL1344_1376	[1476732-1477172]	slyA		Transcriptional regulator slyA	E1WFV8
1779	11176	-1.50986	0.00411137	11176_SL1344_1376/slyA_Genome_SL1344	QBR168	down regulated	FQ312003	SL1344_1376	[1476732-1477172]	slyA		Transcriptional regulator slyA	E1WFV8
2020	11176	-1.77478	0.000357986	11176_SL1344_1376/slyA_Genome_SL1344	QBR545	down regulated	FQ312003	SL1344_1376	[1476732-1477172]	slyA		Transcriptional regulator slyA	E1WFV8
1348	4699	-1.2629	0.0475784	4699_SL1344_1377/slyB_Genome_SL1344	QBR073	down regulated	FQ312003	SL1344_1377	[1477220-1477687]	slyB		Outer membrane lipoprotein SlyB	E1WFV9
1428	11023	-0.99123	0.0480695	11023_SL1344_1648/sohB_Genome_SL1344	QBR076	down regulated	FQ312003	SL1344_1648	[1769938-1770984]	sohB		Hypothetical protease	E1WC48
1482	11023	-1.06697	0.0219709	11023_SL1344_1648/sohB_Genome_SL1344	QBR078	down regulated	FQ312003	SL1344_1648	[1769938-1770984]	sohB		Hypothetical protease	E1WC48
2136	11023	-1.03061	0.0152691	11023_SL1344_1648/sohB_Genome_SL1344	QBR638	down regulated	FQ312003	SL1344_1648	[1769938-1770984]	sohB		Hypothetical protease	E1WC48
1260	4798	-3.39489	7.99864e-08	4798_SL1344_2674/sopE_Genome_SL1344	QBR071	down regulated	FQ312003	SL1344_2674	[2863004-2863726]	sopE		Type III secretion system effector protein; invasion-associated secreted protein-by rearranging the actin cytoskeleton and disrupting tight junctions	E1WJI8
1306	4798	-3.18182	5.44566e-07	4798_SL1344_2674/sopE_Genome_SL1344	QBR073	down regulated	FQ312003	SL1344_2674	[2863004-2863726]	sopE		Type III secretion system effector protein; invasion-associated secreted protein-by rearranging the actin cytoskeleton and disrupting tight junctions	E1WJI8
1365	4798	-3.07154	1.51736e-06	4798_SL1344_2674/sopE_Genome_SL1344	QBR076	down regulated	FQ312003	SL1344_2674	[2863004-2863726]	sopE		Type III secretion system effector protein; invasion-associated secreted protein-by rearranging the actin cytoskeleton and disrupting tight junctions	E1WJI8
1455	4798	-3.03123	1.57481e-06	4798_SL1344_2674/sopE_Genome_SL1344	QBR078	down regulated	FQ312003	SL1344_2674	[2863004-2863726]	sopE		Type III secretion system effector protein; invasion-associated secreted protein-by rearranging the actin cytoskeleton and disrupting tight junctions	E1WJI8
1510	4798	-3.48806	4.26387e-08	4798_SL1344_2674/sopE_Genome_SL1344	QBR104	down regulated	FQ312003	SL1344_2674	[2863004-2863726]	sopE		Type III secretion system effector protein; invasion-associated secreted protein-by rearranging the actin cytoskeleton and disrupting tight junctions	E1WJI8
1561	4798	-3.85252	1.58751e-09	4798_SL1344_2674/sopE_Genome_SL1344	QBR105	down regulated	FQ312003	SL1344_2674	[2863004-2863726]	sopE		Type III secretion system effector protein; invasion-associated secreted protein-by rearranging the actin cytoskeleton and disrupting tight junctions	E1WJI8
1630	4798	-3.28811	2.48844e-07	4798_SL1344_2674/sopE_Genome_SL1344	QBR161	down regulated	FQ312003	SL1344_2674	[2863004-2863726]	sopE		Type III secretion system effector protein; invasion-associated secreted protein-by rearranging the actin cytoskeleton and disrupting tight junctions	E1WJI8
1686	4798	-3.83849	1.7867e-09	4798_SL1344_2674/sopE_Genome_SL1344	QBR163	down regulated	FQ312003	SL1344_2674	[2863004-2863726]	sopE		Type III secretion system effector protein; invasion-associated secreted protein-by rearranging the actin cytoskeleton and disrupting tight junctions	E1WJI8
1814	4798	-3.39909	8.28254e-08	4798_SL1344_2674/sopE_Genome_SL1344	QBR194	down regulated	FQ312003	SL1344_2674	[2863004-2863726]	sopE		Type III secretion system effector protein; invasion-associated secreted protein-by rearranging the actin cytoskeleton and disrupting tight junctions	E1WJI8
1893	4798	-3.68895	6.53736e-09	4798_SL1344_2674/sopE_Genome_SL1344	QBR195	down regulated	FQ312003	SL1344_2674	[2863004-2863726]	sopE		Type III secretion system effector protein; invasion-associated secreted protein-by rearranging the actin cytoskeleton and disrupting tight junctions	E1WJI8
2012	4798	-2.96855	2.18695e-06	4798_SL1344_2674/sopE_Genome_SL1344	QBR545	down regulated	FQ312003	SL1344_2674	[2863004-2863726]	sopE		Type III secretion system effector protein; invasion-associated secreted protein-by rearranging the actin cytoskeleton and disrupting tight junctions	E1WJI8
2234	4798	-3.92664	7.88108e-10	4798_SL1344_2674/sopE_Genome_SL1344	QBR854	down regulated	FQ312003	SL1344_2674	[2863004-2863726]	sopE		Type III secretion system effector protein; invasion-associated secreted protein-by rearranging the actin cytoskeleton and disrupting tight junctions	E1WJI8
1402	8184	-1.28496	0.0231057	8184_SL1344_4202/soxR_Genome_SL1344	QBR076	down regulated	FQ312003	SL1344_4202	[4525672-4526130]	soxR		SoxR protein	E1WEV6
1869	8184	-1.21431	0.0367023	8184_SL1344_4202/soxR_Genome_SL1344	QBR194	down regulated	FQ312003	SL1344_4202	[4525672-4526130]	soxR		SoxR protein	E1WEV6
1214	2712	-1.10029	0.00345558	2712_SL1344_3708/spoT_Genome_SL1344	QBR070	down regulated	FQ312003	SL1344_3708	[3955384-3957495]	spoT		Guanosine-3';5'-bis(Diphosphate) 3'-pyrophosphohydrolase; CG Site No. 156	E1WDH1
1398	8573	-1.0949	0.0175099	8573_SL1344_1230/sppA_Genome_SL1344	QBR076	down regulated	FQ312003	SL1344_1230	[1329763-1331619]	sppA		Protease IV	E1WFG2
1670	8573	-0.994659	0.0342908	8573_SL1344_1230/sppA_Genome_SL1344	QBR161	down regulated	FQ312003	SL1344_1230	[1329763-1331619]	sppA		Protease IV	E1WFG2
1863	8573	-1.01275	0.0360896	8573_SL1344_1230/sppA_Genome_SL1344	QBR194	down regulated	FQ312003	SL1344_1230	[1329763-1331619]	sppA		Protease IV	E1WFG2
1465	8374	-1.33675	0.00235627	8374_SL1344_2846/sprB_Genome_SL1344	QBR078	down regulated	FQ312003	SL1344_2846	[3033543-3034298]	sprB		AraC-family transcriptional regulator	E1WAB1
1542	8374	-1.287	0.00408252	8374_SL1344_2846/sprB_Genome_SL1344	QBR104	down regulated	FQ312003	SL1344_2846	[3033543-3034298]	sprB		AraC-family transcriptional regulator	E1WAB1
1569	8374	-1.85943	3.48588e-06	8374_SL1344_2846/sprB_Genome_SL1344	QBR105	down regulated	FQ312003	SL1344_2846	[3033543-3034298]	sprB		AraC-family transcriptional regulator	E1WAB1
1698	8374	-1.66206	4.44409e-05	8374_SL1344_2846/sprB_Genome_SL1344	QBR163	down regulated	FQ312003	SL1344_2846	[3033543-3034298]	sprB		AraC-family transcriptional regulator	E1WAB1
1837	8374	-1.26817	0.00646303	8374_SL1344_2846/sprB_Genome_SL1344	QBR194	down regulated	FQ312003	SL1344_2846	[3033543-3034298]	sprB		AraC-family transcriptional regulator	E1WAB1
1902	8374	-1.77575	8.9094e-06	8374_SL1344_2846/sprB_Genome_SL1344	QBR195	down regulated	FQ312003	SL1344_2846	[3033543-3034298]	sprB		AraC-family transcriptional regulator	E1WAB1
1524	6581	-1.69498	0.000311615	6581_SL1344_2858/sptP_Genome_SL1344	QBR104	down regulated	FQ312003	SL1344_2858	[3044647-3046278]	sptP		Type III secretion system effector protein; Inhibits Cdc42 and Rac1 by its GAP activity and MAPK signalling and IL-8 secretion through its tyrosine phosphatase activity	E1WAC3
1715	6581	-1.40499	0.00458062	6581_SL1344_2858/sptP_Genome_SL1344	QBR163	down regulated	FQ312003	SL1344_2858	[3044647-3046278]	sptP		Type III secretion system effector protein; Inhibits Cdc42 and Rac1 by its GAP activity and MAPK signalling and IL-8 secretion through its tyrosine phosphatase activity	E1WAC3
1799	6581	-1.06541	0.0483509	6581_SL1344_2858/sptP_Genome_SL1344	QBR168	down regulated	FQ312003	SL1344_2858	[3044647-3046278]	sptP		Type III secretion system effector protein; Inhibits Cdc42 and Rac1 by its GAP activity and MAPK signalling and IL-8 secretion through its tyrosine phosphatase activity	E1WAC3
1878	6581	-1.1539	0.0472036	6581_SL1344_2858/sptP_Genome_SL1344	QBR194	down regulated	FQ312003	SL1344_2858	[3044647-3046278]	sptP		Type III secretion system effector protein; Inhibits Cdc42 and Rac1 by its GAP activity and MAPK signalling and IL-8 secretion through its tyrosine phosphatase activity	E1WAC3
1915	6581	-1.59569	0.000621957	6581_SL1344_2858/sptP_Genome_SL1344	QBR195	down regulated	FQ312003	SL1344_2858	[3044647-3046278]	sptP		Type III secretion system effector protein; Inhibits Cdc42 and Rac1 by its GAP activity and MAPK signalling and IL-8 secretion through its tyrosine phosphatase activity	E1WAC3
2213	10471	-1.00011	0.04371	10471_SL1344_3314/sspA_Genome_SL1344	QBR638	down regulated	FQ312003	SL1344_3314	[3531970-3532608]	sspA		Stringent starvation protein A	E1WIC5
1211	4025	-1.4085	0.00201669	4025_SL1344_4248/STnc440_Genome_SL1344	QBR070	down regulated	FQ312003	SL1344_4248	[4580663-4580932]	STnc440		Predicted bacteriophage protein	E1WF01
1785	4025	-1.17228	0.0185332	4025_SL1344_4248/STnc440_Genome_SL1344	QBR168	down regulated	FQ312003	SL1344_4248	[4580663-4580932]	STnc440		Predicted bacteriophage protein	E1WF01
1991	4025	-1.10904	0.0496946	4025_SL1344_4248/STnc440_Genome_SL1344	QBR209	down regulated	FQ312003	SL1344_4248	[4580663-4580932]	STnc440		Predicted bacteriophage protein	E1WF01
1337	5577	-1.12177	0.0375224	5577_SL1344_0718/sucA_Genome_SL1344	QBR073	down regulated	FQ312003	SL1344_0718	[801156-803957]	sucA		2-oxoglutarate dehydrogenase E1 component	E1W9M9
2080	8705	-1.40622	0.00110861	8705_SL1344_2947/syd_Genome_SL1344	QBR638	down regulated	FQ312003	SL1344_2947	[3138730-3139275]	syd		Protein syd	E1WAL2
1257	2635	-3.02359	2.48962e-09	2635_SL1344_3216/tdcB_Genome_SL1344	QBR071	down regulated	FQ312003	SL1344_3216	[3432091-3433080]	tdcB		Catabolic threonine dehydratase	E1WI29
1303	2635	-2.6905	8.4723e-08	2635_SL1344_3216/tdcB_Genome_SL1344	QBR073	down regulated	FQ312003	SL1344_3216	[3432091-3433080]	tdcB		Catabolic threonine dehydratase	E1WI29
1451	2635	-2.60054	1.73096e-07	2635_SL1344_3216/tdcB_Genome_SL1344	QBR078	down regulated	FQ312003	SL1344_3216	[3432091-3433080]	tdcB		Catabolic threonine dehydratase	E1WI29
1570	2635	-2.31856	4.25517e-06	2635_SL1344_3216/tdcB_Genome_SL1344	QBR105	down regulated	FQ312003	SL1344_3216	[3432091-3433080]	tdcB		Catabolic threonine dehydratase	E1WI29
1631	2635	-2.59252	2.48844e-07	2635_SL1344_3216/tdcB_Genome_SL1344	QBR161	down regulated	FQ312003	SL1344_3216	[3432091-3433080]	tdcB		Catabolic threonine dehydratase	E1WI29
1688	2635	-2.61345	2.10559e-07	2635_SL1344_3216/tdcB_Genome_SL1344	QBR163	down regulated	FQ312003	SL1344_3216	[3432091-3433080]	tdcB		Catabolic threonine dehydratase	E1WI29
1759	2635	-3.26605	1.2922e-10	2635_SL1344_3216/tdcB_Genome_SL1344	QBR168	down regulated	FQ312003	SL1344_3216	[3432091-3433080]	tdcB		Catabolic threonine dehydratase	E1WI29
1830	2635	-1.75242	0.0016309	2635_SL1344_3216/tdcB_Genome_SL1344	QBR194	down regulated	FQ312003	SL1344_3216	[3432091-3433080]	tdcB		Catabolic threonine dehydratase	E1WI29
2002	2635	-2.99606	2.50374e-09	2635_SL1344_3216/tdcB_Genome_SL1344	QBR545	down regulated	FQ312003	SL1344_3216	[3432091-3433080]	tdcB		Catabolic threonine dehydratase	E1WI29
2172	10084	-1.20941	0.0256657	10084_SL1344_3674/tdh_Genome_SL1344	QBR638	down regulated	FQ312003	SL1344_3674	[3924196-3925221]	tdh		L-threonine 3-dehydrogenase (EC 1.1.1.103)	E1WDD7
1953	9512	-0.964668	0.0375434	9512_SL1344_0419/thiI_Genome_SL1344	QBR195	down regulated	FQ312003	SL1344_0419	[477354-478802]	thiI		tRNA sulfurtransferase (EC 2.8.1.4) (Sulfur carrier protein ThiS sulfurtransferase) (Thiamine biosynthesis protein ThiI) (tRNA 4-thiouridine synthase)	E1W8T5
2160	9512	-0.968848	0.0214694	9512_SL1344_0419/thiI_Genome_SL1344	QBR638	down regulated	FQ312003	SL1344_0419	[477354-478802]	thiI		tRNA sulfurtransferase (EC 2.8.1.4) (Sulfur carrier protein ThiS sulfurtransferase) (Thiamine biosynthesis protein ThiI) (tRNA 4-thiouridine synthase)	E1W8T5
2159	12504	-1.18643	0.02123	12504_SL1344_3052/tktA_Genome_SL1344	QBR638	down regulated	FQ312003	SL1344_3052	[3257113-3259059]	tktA		Transketolase	E1WHL6
1596	636	-1.58286	0.0170142	636_SL1344_1886/tnpA_2b_Genome_SL1344	QBR105	down regulated	FQ312003	SL1344_1886	[2003303-2003812]	tnpA_2b		Hypothetical transposase (Transposase)	E1WF98
2050	12010	-1.47189	0.0334316	12010_SL1344_1886/tnpA_2b_Genome_SL1344	QBR545	down regulated	FQ312003	SL1344_1886	[2003303-2003812]	tnpA_2b		Hypothetical transposase (Transposase)	E1WF98
1335	4641	-1.08621	0.0323109	4641_SL1344_1612/tpx_Genome_SL1344	QBR073	down regulated	FQ312003	SL1344_1612	[1732438-1732944]	tpx		Probable thiol peroxidase	E1WC12
1279	1046	-1.26763	0.00458122	1046_SL1344_4510/trpR_Genome_SL1344	QBR071	down regulated	FQ312003	SL1344_4510	[4861610-4861936]	trpR		Trp operon repressor	E1WBB3
2097	9956	-1.26908	0.00382834	9956_SL1344_0896/trxB_Genome_SL1344	QBR638	down regulated	FQ312003	SL1344_0896	[991765-992733]	trxB		Thioredoxin reductase (EC 1.8.1.9)	E1W6Z0
1346	4747	-1.05104	0.04397	4747_SL1344_4464/tsr_Genome_SL1344	QBR073	down regulated	FQ312003	SL1344_4464	[4810665-4812326]	tsr		Methyl-accepting chemotaxis protein	E1WB67
2175	8943	-0.879966	0.0269898	8943_SL1344_3327/ttdA_Genome_SL1344	QBR638	down regulated	FQ312003	SL1344_3327	[3544284-3545183]	ttdA		Tartrate dehydratase	E1WID8
1487	7518	-1.10871	0.0262337	7518_SL1344_1613/tyrR_Genome_SL1344	QBR078	down regulated	FQ312003	SL1344_1613	[1733034-1734575]	tyrR		Transcriptional regulatory protein TyrR	E1WC13
1615	7518	-0.981795	0.0488564	7518_SL1344_1613/tyrR_Genome_SL1344	QBR105	down regulated	FQ312003	SL1344_1613	[1733034-1734575]	tyrR		Transcriptional regulatory protein TyrR	E1WC13
1719	7518	-1.27239	0.00606728	7518_SL1344_1613/tyrR_Genome_SL1344	QBR163	down regulated	FQ312003	SL1344_1613	[1733034-1734575]	tyrR		Transcriptional regulatory protein TyrR	E1WC13
2054	2789	-1.19184	0.0464341	2789_SL1344_3033/ubiH_Genome_SL1344	QBR545	down regulated	FQ312003	SL1344_3033	[3239185-3240363]	ubiH		2-octaprenyl-6-methoxyphenol hydroxylase	E1WHJ7
2089	6872	-1.09658	0.00325246	6872_SL1344_2361/vacJ_Genome_SL1344	QBR638	down regulated	FQ312003	SL1344_2361	[2501479-2502234]	vacJ		VacJ lipoprotein	E1WCN2
1963	9206	-1.13297	0.0490176	9206_SL1344_2087/wcaF_Genome_SL1344	QBR195	down regulated	FQ312003	SL1344_2087	[2191464-2192018]	wcaF		Acetyltransferase	E1WH43
2083	9206	-1.61706	0.00156994	9206_SL1344_2087/wcaF_Genome_SL1344	QBR638	down regulated	FQ312003	SL1344_2087	[2191464-2192018]	wcaF		Acetyltransferase	E1WH43
1409	9692	-1.33408	0.0299157	9692_SL1344_3903/xerC_Genome_SL1344	QBR076	down regulated	FQ312003	SL1344_3903	[4175332-4176234]	xerC		Tyrosine recombinase xerC	E1WE11
1207	7614	-1.36728	0.00128772	7614_SL1344_0006/yaaJ_Genome_SL1344	QBR070	down regulated	FQ312003	SL1344_0006	[5966-7396]	yaaJ		Hypothetical amino-acid transport protein	E1W7M9
1786	7614	-1.09423	0.019427	7614_SL1344_0006/yaaJ_Genome_SL1344	QBR168	down regulated	FQ312003	SL1344_0006	[5966-7396]	yaaJ		Hypothetical amino-acid transport protein	E1W7M9
1618	6970	-1.12502	0.0492739	6970_SL1344_0247/yaeE_Genome_SL1344	QBR105	down regulated	FQ312003	SL1344_0247	[286368-287021]	yaeE		Hypothetical ABC transporter permease protein	E1W8B8
2220	8102	-1.21808	0.0465972	8102_SL1344_0225/yaeT_Genome_SL1344	QBR638	down regulated	FQ312003	SL1344_0225	[262375-264789]	yaeT		Outer membrane protein assembly factor YaeT	E1W896
2196	7921	-1.02755	0.0370998	7921_SL1344_0401/yajC_Genome_SL1344	QBR638	down regulated	FQ312003	SL1344_0401	[461457-461789]	yajC		Hypothetical membrane protein	E1W8R7
1331	6987	-0.959968	0.0192266	6987_SL1344_0467/ybaJ_Genome_SL1344	QBR073	down regulated	FQ312003	SL1344_0467	[527865-528239]	ybaJ		Putative uncharacterized protein ybaJ	E1W8Y3
1488	6987	-0.894709	0.0274115	6987_SL1344_0467/ybaJ_Genome_SL1344	QBR078	down regulated	FQ312003	SL1344_0467	[527865-528239]	ybaJ		Putative uncharacterized protein ybaJ	E1W8Y3
1665	6987	-0.92022	0.0240443	6987_SL1344_0467/ybaJ_Genome_SL1344	QBR161	down regulated	FQ312003	SL1344_0467	[527865-528239]	ybaJ		Putative uncharacterized protein ybaJ	E1W8Y3
1742	6987	-0.854505	0.0404855	6987_SL1344_0467/ybaJ_Genome_SL1344	QBR163	down regulated	FQ312003	SL1344_0467	[527865-528239]	ybaJ		Putative uncharacterized protein ybaJ	E1W8Y3
1224	7647	-1.05684	0.0131621	7647_SL1344_0460/ybaZ_Genome_SL1344	QBR070	down regulated	FQ312003	SL1344_0460	[523445-523834]	ybaZ		Hypothetical methylated-DNA methyltransferase	E1W8X6
1874	8146	-0.963762	0.0401127	8146_SL1344_0932/ycbB_Genome_SL1344	QBR194	down regulated	FQ312003	SL1344_0932	[1041587-1043428]	ycbB		Hypothetical exported protein	E1W726
1951	8146	-0.923391	0.0353648	8146_SL1344_0932/ycbB_Genome_SL1344	QBR195	down regulated	FQ312003	SL1344_0932	[1041587-1043428]	ycbB		Hypothetical exported protein	E1W726
2115	8146	-1.04429	0.00862434	8146_SL1344_0932/ycbB_Genome_SL1344	QBR638	down regulated	FQ312003	SL1344_0932	[1041587-1043428]	ycbB		Hypothetical exported protein	E1W726
2131	8596	-1.08553	0.0141312	8596_SL1344_1552/ydcG_Genome_SL1344	QBR638	down regulated	FQ312003	SL1344_1552	[1666680-1668335]	ydcG		Glucans biosynthesis protein D	E1WBV3
1860	7857	-1.0034	0.0343698	7857_SL1344_2047/yeeZ_Genome_SL1344	QBR194	down regulated	FQ312003	SL1344_2047	[2146146-2146970]	yeeZ		Putative uncharacterized protein yeeZ	E1WH03
1341	8621	-1.38184	0.0438807	8621_SL1344_2624/yfiA_Genome_SL1344	QBR073	down regulated	FQ312003	SL1344_2624	[2808081-2808419]	yfiA		Hypothetical sigma(54) modulation protein	E1WJD8
1708	8621	-1.8401	0.00105168	8621_SL1344_2624/yfiA_Genome_SL1344	QBR163	down regulated	FQ312003	SL1344_2624	[2808081-2808419]	yfiA		Hypothetical sigma(54) modulation protein	E1WJD8
2051	8621	-1.29537	0.036583	8621_SL1344_2624/yfiA_Genome_SL1344	QBR545	down regulated	FQ312003	SL1344_2624	[2808081-2808419]	yfiA		Hypothetical sigma(54) modulation protein	E1WJD8
1400	8460	-1.05923	0.0179487	8460_SL1344_2961/ygdD_Genome_SL1344	QBR076	down regulated	FQ312003	SL1344_2961	[3155320-3155715]	ygdD		Putative uncharacterized protein ygdD	E1WAM6
1408	7844	-1.1824	0.0299157	7844_SL1344_3076/yggT_Genome_SL1344	QBR076	down regulated	FQ312003	SL1344_3076	[3282370-3282936]	yggT		Integral membrane protein	E1WHP0
2190	11416	-1.09666	0.0349624	11416_SL1344_3333/yhcN_Genome_SL1344	QBR638	down regulated	FQ312003	SL1344_3333	[3550283-3550546]	yhcN		Putative uncharacterized protein yhcN	E1WIE4
1876	8796	-0.920999	0.0435374	8796_SL1344_3380/yhdN_Genome_SL1344	QBR194	down regulated	FQ312003	SL1344_3380	[3603883-3604251]	yhdN		Putative uncharacterized protein yhdN	E1WIJ0
1195	1436	-1.98307	5.94479e-06	1436_SL1344_3589/yhjU_Genome_SL1344	QBR070	down regulated	FQ312003	SL1344_3589	[3827745-3829424]	yhjU		Hypothetical membrane protein	E1WD54
1457	1436	-1.89667	2.23536e-05	1436_SL1344_3589/yhjU_Genome_SL1344	QBR078	down regulated	FQ312003	SL1344_3589	[3827745-3829424]	yhjU		Hypothetical membrane protein	E1WD54
1578	1436	-1.71883	0.000184258	1436_SL1344_3589/yhjU_Genome_SL1344	QBR105	down regulated	FQ312003	SL1344_3589	[3827745-3829424]	yhjU		Hypothetical membrane protein	E1WD54
1656	1436	-1.29403	0.013263	1436_SL1344_3589/yhjU_Genome_SL1344	QBR161	down regulated	FQ312003	SL1344_3589	[3827745-3829424]	yhjU		Hypothetical membrane protein	E1WD54
1776	1436	-1.45271	0.00230049	1436_SL1344_3589/yhjU_Genome_SL1344	QBR168	down regulated	FQ312003	SL1344_3589	[3827745-3829424]	yhjU		Hypothetical membrane protein	E1WD54
1966	1436	-2.57094	2.2097e-08	1436_SL1344_3589/yhjU_Genome_SL1344	QBR209	down regulated	FQ312003	SL1344_3589	[3827745-3829424]	yhjU		Hypothetical membrane protein	E1WD54
2030	1436	-1.39273	0.0027387	1436_SL1344_3589/yhjU_Genome_SL1344	QBR545	down regulated	FQ312003	SL1344_3589	[3827745-3829424]	yhjU		Hypothetical membrane protein	E1WD54
2075	1436	-1.83138	5.23271e-05	1436_SL1344_3589/yhjU_Genome_SL1344	QBR638	down regulated	FQ312003	SL1344_3589	[3827745-3829424]	yhjU		Hypothetical membrane protein	E1WD54
2088	9095	-1.4391	0.00257448	9095_SL1344_3632/yiaJ_Genome_SL1344	QBR638	down regulated	FQ312003	SL1344_3632	[3875924-3876724]	yiaJ		Hypothetical transcriptional regulator	E1WD95
1281	8284	-0.989319	0.00713097	8284_SL1344_3771/yidF_Genome_SL1344	QBR071	down regulated	FQ312003	SL1344_3771	[4027170-4027700]	yidF		Putative uncharacterized protein yidF	E1WDM9
1729	8284	-0.897726	0.0269528	8284_SL1344_3771/yidF_Genome_SL1344	QBR163	down regulated	FQ312003	SL1344_3771	[4027170-4027700]	yidF		Putative uncharacterized protein yidF	E1WDM9
1434	8746	-1.25607	0.0496623	8746_SL1344_3917/yigM_Genome_SL1344	QBR076	down regulated	FQ312003	SL1344_3917	[4189318-4190217]	yigM		Hypothetical membrane protein	E1WE25
2205	8836	-0.743559	0.0403277	8836_SL1344_4400/yjgD_Genome_SL1344	QBR638	down regulated	FQ312003	SL1344_4400	[4733500-4733916]	yjgD		Regulator of ribonuclease activity B	E1WB04
2165	9525	-1.12392	0.0222575	9525_SL1344_4477/yjjP_Genome_SL1344	QBR638	down regulated	FQ312003	SL1344_4477	[4825211-4826122]	yjjP		Hypothetical membrane protein	E1WB80
1552	10752	-1.58605	0.0382819	10752_SL1344_1582/ynaF_Genome_SL1344	QBR104	down regulated	FQ312003	SL1344_1582	[1702984-1703418]	ynaF		Putative uncharacterized protein ynaF	E1WBY3
2210	10453	-1.00784	0.0420338	10453_SL1344_2233/yojI_Genome_SL1344	QBR638	down regulated	FQ312003	SL1344_2233	[2358478-2360121]	yojI		Hypothetical ABC transporter ATP-binding protein	E1WCA4
1844	8808	-1.15755	0.0175031	8808_SL1344_3169/yqiC_Genome_SL1344	QBR194	down regulated	FQ312003	SL1344_3169	[3379646-3379945]	yqiC		Putative uncharacterized protein yqiC	E1WHY3
1247	6876	-0.996021	0.0384139	6876_SL1344_3188/yqjI_Genome_SL1344	QBR070	down regulated	FQ312003	SL1344_3188	[3400863-3401510]	yqjI		Putative uncharacterized protein yqjI	E1WI01
2161	8995	-0.95698	0.0218162	8995_SL1344_3289/yrbK_Genome_SL1344	QBR638	down regulated	FQ312003	SL1344_3289	[3503949-3504524]	yrbK		Lipopolysaccharide transport protein	E1WIA0
1395	8124	-1.4973	0.0149534	8124_SL1344_4340/ytfL_Genome_SL1344	QBR076	down regulated	FQ312003	SL1344_4340	[4664256-4665599]	ytfL		Hypothetical membrane protein	E1WAU2
1884	8124	-1.29974	0.0500195	8124_SL1344_4340/ytfL_Genome_SL1344	QBR194	down regulated	FQ312003	SL1344_4340	[4664256-4665599]	ytfL		Hypothetical membrane protein	E1WAU2
1175	2824	-3.24288	6.59441e-14	2824_EcSMS35_A0127_plasmid_pSMS35_130	QBR070	down regulated	NC_010488	EcSMS35_A0127	[97753-98568]			Dihydropteroate synthase type-2 (EC 2.5.1.15)	B1LRV2
1176	4554	-2.87818	9.72269e-13	4554_pO103_83_plasmid_pAPEC-O103-ColBM	QBR070	down regulated	NC_011964	pO103_83	[80033-80650]			Aminoglycoside resistance protein StrA (Streptomycin phosphotransferase protein StrA)	B7JCH6
1178	670	-3.19218	1.52432e-11	670_pRAx_0066_plasmid_pRAx	QBR070	down regulated	NC_012886	pRAx_0066	[45053-45868]			Dihydropteroate synthase (Dihydropteroate synthase SulII) (Dihydropteroate synthase type II) (Dihydropteroate synthase type-2)	Q6UUU7
1179	8624	-2.95741	9.46657e-11	8624_SeSA_B0090_plasmid_pCVM19633_110	QBR070	down regulated	NC_011092	SeSA_B0090	[76091-76906]			Dihydropteroate synthase type-2 (EC 2.5.1.15)	B4TM47
1180	1572	-3.41798	9.46657e-11	1572_F1010_11__plasmid_RSF1010	QBR070	down regulated	NC_001740	F1010_11	[7875-8663]			Su resistance protein	Q52352
1181	12044	-3.07302	3.2627e-10	12044_pRAx_0066_plasmid_pRAx	QBR070	down regulated	NC_012886	pRAx_0066	[45053-45868]			Dihydropteroate synthase (Dihydropteroate synthase SulII) (Dihydropteroate synthase type II) (Dihydropteroate synthase type-2)	Q6UUU7
1182	10996	-3.07952	4.45933e-10	10996_SNSL254_pSN254_0047_plasmid_pSN254	QBR070	down regulated	NC_009140	SNSL254_pSN254_0047	[31579-32394]			Dihydropteroate synthase 2 (EC 2.5.1.15)	A4IVC2
1183	5412	-2.31764	4.7005e-10	5412_pSLTBT_p111_plasmid_pSLT-BT	QBR070	down regulated	NC_013437	pSLTBT_p111	[103000-103731]			Conjugative transfer; surface exclusion protein	D0R7G3
1184	11407	-2.90944	2.25595e-09	11407_p3521_p063_plasmid_p3521	QBR070	down regulated	NC_014843	p3521_p063	[60319-61134]			Sul2	E7BTB9
1185	42	-2.90714	1.10716e-08	42_p3521_p063_plasmid_p3521	QBR070	down regulated	NC_014843	p3521_p063	[60319-61134]			Sul2	E7BTB9
1186	3318	-2.27945	1.65164e-08	3318_PSLT103_plasmid_pSLT	QBR070	down regulated	NC_003277	PSLT103	[83215-83946]			Conjugative transfer: surface exclusion	Q93GL9
1187	6577	-2.00917	5.23644e-08	6577_MAK1.94_plasmid_pMAK1	QBR070	down regulated	NC_009981	MAK1.94	[82728-83543]			Dihydropteroate synthase type-2 (EC 2.5.1.15)	A8R6L2
1188	10057	-1.96752	2.26441e-07	10057_pO103_81_plasmid_pAPEC-O103-ColBM	QBR070	down regulated	NC_011964	pO103_81	[78971-79786]			Dihydropteroate synthase protein Sul2 (Dihydropteroate synthase type-2) (EC 2.5.1.15)	B7JCH4
1189	9015	-1.91871	3.74685e-07	9015_LH0193_plasmid_pO113	QBR070	down regulated	NC_007365	LH0193	[164937-165026]			Positive regulator for RepZ translation (Positive regulator for repZ translation) (RepY) (RepY protein) (Replication protein repZ regulatory protein)	Q3ZTX1
1190	9514	-2.2209	7.11e-07	9514_SeHA_A0078_plasmid_pSL476_91	QBR070	down regulated	NC_011081	SeHA_A0078	[46990-47145]			Conserved domain protein	B4T7F0
1191	7595	-1.92482	2.29383e-06	7595_O2ColV85_plasmid_pAPEC-O2-ColV	QBR070	down regulated	NC_007675	O2ColV85	[175523-176005]			Putative uncharacterized protein	Q5DQI6
1192	9242	-1.96481	2.65953e-06	9242_pU302L_035_plasmid_pU302L	QBR070	down regulated	NC_006816	pU302L_035	[24188-25003]			Dihydropteroate synthetase type II (Sul2; sulfonamide-sensitive dihydropteroate synthetase) (Sulfonamide-insensitive dihydropteroate synthetase)	Q5QJJ5
1193	2453	-2.1139	2.71416e-06	2453_pSLTBT_p034_plasmid_pSLT-BT	QBR070	down regulated	NC_013437	pSLTBT_p034	[36996-37811]			Dihydropteroate synthase type-2 (Ec 2.5.1.15) (Dihydropteroate synthase type ii) (Dhps) (Dihydropteroate pyrophosphorylase type ii) (EC 2.5.1.15)	D0R7A7
1194	3214	-1.63063	3.89783e-06	3214_EcSMS35_A0128_plasmid_pSMS35_130	QBR070	down regulated	NC_010488	EcSMS35_A0128	[98629-99432]			Aminoglycoside resistance protein A	B1LRV3
1196	5746	-1.69335	8.54e-06	5746_R64_p001_plasmid_R64	QBR070	down regulated	NC_005014	R64_p001	[378-467]			Regulator of repZ expression (RepY)	Q9Z4G6
1197	5066	-1.47693	3.17358e-05	5066_HCM1.224_plasmid_pHCM1	QBR070	down regulated	NC_003384	HCM1.224	[167667-168503]			Streptomycin phosphotransferase	Q7AQT4
1199	3937	-1.44752	0.000136024	3937_R64_p021_plasmid_R64	QBR070	down regulated	NC_005014	R64_p021	[19104-19940]			Aminoglycoside phosphotransferase (Aminoglycoside/hydroxyurea antibiotic resistance kinase)	Q79VX2
1200	4255	-1.83491	0.000335383	4255_HCM2.111c_plasmid_pHCM2	QBR070	down regulated	NC_003385	HCM2.111c	[86835-87065]			Putative uncharacterized protein HCM2.111c	Q934V6
1201	5515	-1.40929	0.000395596	5515_SeKA_D0008_plasmid_pCVM29188_146	QBR070	down regulated	NC_011076	SeKA_D0008	[2144-2980]			Aminoglycoside resistance protein B	B4TL95
1202	2930	-1.37686	0.000459396	2930_SL1344_3956_Genome_SL1344	QBR070	down regulated	FQ312003	SL1344_3956	[4240700-4241434]			Putative uncharacterized protein	E1WE63
1203	12470	-1.60918	0.000869127	12470_pCT_001_plasmid_pCT	QBR070	down regulated	NC_014477	pCT_001	[610-699]			Positive regulator for RepZ translation (Positive regulator for repZ translation) (RepY) (RepY protein) (Replication protein repZ regulatory protein)	Q3ZTX1
1204	5395	-1.244	0.00113556	5395_SL1344_4371_Genome_SL1344	QBR070	down regulated	FQ312003	SL1344_4371	[4704873-4705235]			Putative uncharacterized protein	E1WAX5
1208	1142	-1.55343	0.00140814	1142_pCT_001_plasmid_pCT	QBR070	down regulated	NC_014477	pCT_001	[610-699]			Positive regulator for RepZ translation (Positive regulator for repZ translation) (RepY) (RepY protein) (Replication protein repZ regulatory protein)	Q3ZTX1
1209	5869	-1.33044	0.0015398	5869_pSE34_44_plasmid_pSE34	QBR070	down regulated	NC_010860	pSE34_44	[27706-27807]			Putative uncharacterized protein	A9LK84
1210	6226	-1.28883	0.0018472	6226_pU302L_033_plasmid_pU302L	QBR070	down regulated	NC_006816	pU302L_033	[22488-23324]			Aminoglycoside phosphotransferase (Aminoglycoside/hydroxyurea antibiotic resistance kinase)phosphotransferase B; StrB) (Streptomycin resistance protein B)	Q79VX2
1215	8342	-1.34948	0.00407643	8342_SL1344_0431_Genome_SL1344	QBR070	down regulated	FQ312003	SL1344_0431	[489742-491253]			Hypothetical exported protein	E1W8U7
1216	6865	-0.966283	0.00480502	6865_parM_plasmid_TY474p2_	QBR070	down regulated	CP002489	parM	[15468-16442]			Plasmid segregation protein ParM	E8XLQ8
1217	10465	-1.22083	0.00526425	10465_MAK1.96_plasmid_pMAK1	QBR070	down regulated	NC_009981	MAK1.96	[84407-85243]			Streptomycin phosphotransferase (EC 2.7.1.87)	A8R6L4
1218	7215	-1.04674	0.0055999	7215_SL1344_2557_Genome_SL1344	QBR070	down regulated	FQ312003	SL1344_2557	[2740541-2740870]			Predicted bacteriophage protein	E1WJ71
1219	9566	-1.28918	0.00627072	9566_SMR0124_plasmid_R478	QBR070	down regulated	NC_005211	SMR0124	[110128-110736]			Putative uncharacterized protein	Q6MXS1
1220	4287	-1.22087	0.00780233	4287_R64_p086_plasmid_R64	QBR070	down regulated	NC_005014	R64_p086	[75000-75152]			Post-segregation killing protein	Q79VV2
1221	4007	-1.03567	0.00813378	4007_SL1344_1723_Genome_SL1344	QBR070	down regulated	FQ312003	SL1344_1723	[1850384-1851709]			Glutamate dehydrogenase	E1WG32
1222	7219	-0.958346	0.00975717	7219_pMUR050_054_plasmid_pMUR050	QBR070	down regulated	NC_007682	pMUR050_054	[49337-49657]			CcgAII protein (Putative uncharacterized protein)	Q17U03
1223	10404	-1.40415	0.0110589	10404_SL1344_0956_Genome_SL1344	QBR070	down regulated	FQ312003	SL1344_0956	[1065290-1065580]			Predicted bacteriophage protein	E1W750
1225	6938	-0.905785	0.0132524	6938_pEC14_72_plasmid_pEC14_114	QBR070	down regulated	NC_013175	pEC14_72	[68561-69124]			YdcA	Q6SJ46
1226	5605	-1.03649	0.0175609	5605_SeKA_C0092_plasmid_pCVM29188_101	QBR070	down regulated	NC_011077	SeKA_C0092	[55984-56646]			Exclusion-determining protein	B4TL44
1227	3128	-1.03934	0.0184291	3128_pC15-1a_052_plasmid_pC15-1a	QBR070	down regulated	NC_005327	pC15-1a_052	[50838-51221]			Conjugal transfer mating signal transduction protein TraM (Conjugal transfer mating signal transduction protein Tram) (Conjugal transfer protein M) (TraM) (TraM protein)	Q6SJ29
1228	8734	-1.25804	0.019803	8734_pEFER_0047_plasmid_pEFER	QBR070	down regulated	NC_011743	pEFER_0047	[47886-48068]			Putative uncharacterized protein	B7L3V3
1229	6887	-1.14682	0.0199313	6887_repA__plasmid_RSF1010	QBR070	down regulated	NC_001740	repA	[5890-6729]		replication protein A
1230	7334	-0.970244	0.0207583	7334_kleD_plasmid_Birmingham_IncP-alpha	QBR070	down regulated	BN000925	kleD	[3193-3411]			KleD protein	A6H923
1231	6655	-0.958759	0.0208518	6655_pCT_049_plasmid_pCT	QBR070	down regulated	NC_014477	pCT_049	[30658-31506]			Conserved hypothetical plasmid protein	E0WGY7
1233	6215	-1.09306	0.0221634	6215_EcSMS35_A0126_plasmid_pSMS35_130	QBR070	down regulated	NC_010488	EcSMS35_A0126	[97562-97744]			Putative uncharacterized protein	B1LRV1
1234	7955	-1.27739	0.0221634	7955_pEFER_0035_plasmid_pEFER	QBR070	down regulated	NC_011743	pEFER_0035	[37509-38102]			Resolvase transposon Tn3	B7L3U0
1235	1256	-1.18145	0.0222501	1256_pO103_84_plasmid_pAPEC-O103-ColBM	QBR070	down regulated	NC_011964	pO103_84	[80650-81486]			Aminoglycoside 6''-phosphotransferase (Aminoglycoside resistance protein StrB)	Q7ATJ6
1236	4839	-0.952277	0.0235791	4839_SNSL254_pSN254_0045_plasmid_pSN254	QBR070	down regulated	NC_009140	SNSL254_pSN254_0045	[29879-30709]			Streptomycin resistance protein StrB	A4IVC0
1237	6875	-0.885732	0.0242393	6875_SeSA_B0102_plasmid_pCVM19633_110	QBR070	down regulated	NC_011092	SeSA_B0102	[86101-87054]			Putative uncharacterized protein	B4TM58
1238	7221	-0.99554	0.0242393	7221_SeKA_D0018_plasmid_pCVM29188_146	QBR070	down regulated	NC_011076	SeKA_D0018	[8481-9704]			Tetracycline resistance protein; class B (TetA(B)) (Metal-tetracycline/H(+) antiporter)	B4TLA3
1241	6098	-0.882545	0.0330996	6098_MAR148_plasmid_pMAR7	QBR070	down regulated	NC_010862	MAR148	[47206-47433]			Post-segregational killing toxin	Q0H0A5
1243	7916	-1.02007	0.0338091	7916_pIncW_042_plasmid_IncW_pIE321	QBR070	down regulated	NC_010716	pIncW_042	[35058-35894]			StrB (Streptomycin phosphotransferase) (EC 2.7.1.87)	A7KZX5
1244	7387	-1.06934	0.0378678	7387_HCM2.0100c_plasmid_pHCM2	QBR070	down regulated	NC_003385	HCM2.0100c	[79214-79855]			Putative uncharacterized protein HCM2.0100c	Q934W7
1246	5083	-0.926357	0.0379889	5083_SNSL254_pSN254_0144_plasmid_pSN254	QBR070	down regulated	NC_009140	SNSL254_pSN254_0144	[125888-126895]			Aminoglycoside adenylyltransferase	A4IVL3
1248	7045	-1.0788	0.0385677	7045_R27_p200_plasmid_R27	QBR070	down regulated	NC_002305	R27_p200	[171718-172596]			Putative uncharacterized protein R0202	Q9L5E6
1249	5550	-0.936441	0.0402593	5550_SL1344_2700_Genome_SL1344	QBR070	down regulated	FQ312003	SL1344_2700	[2880885-2881073]			Predicted bacteriophage protein	E1WJL4
1250	8562	-0.814291	0.0453739	8562_SPC_p051_plasmid_pSPCV	QBR070	down regulated	NC_012124	SPC_p051	[40384-41658]			SamB	C0Q8L5
1251	7658	-0.81938	0.0470718	7658_SMR0158_plasmid_R478	QBR070	down regulated	NC_005211	SMR0158	[144766-146166]			Probable two component-system sensor kinase involved in copper resistance	Q6MXN9
1252	10952	-1.00439	0.0482047	10952_MAK2.16_plasmid_pMAK2	QBR070	down regulated	NC_009980	MAK2.16	[23261-24097]			StrB (Streptomycin phosphotransferase) (EC 2.7.1.87)	A7KZX5
1254	10504	-2.85321	4.92983e-10	10504_pECL46p019_plasmid_pEC_L46	QBR071	down regulated	NC_014385	pECL46p019	[14276-15205]			IPF_99	D9Z535
1258	2672	-2.46921	2.74669e-09	2672_pEC14_46_plasmid_pEC14_114	QBR071	down regulated	NC_013175	pEC14_46	[42628-43797]			Putative uncharacterized protein	C8CGL0
1259	5412	-2.11063	1.16653e-08	5412_pSLTBT_p111_plasmid_pSLT-BT	QBR071	down regulated	NC_013437	pSLTBT_p111	[103000-103731]			Conjugative transfer; surface exclusion protein	D0R7G3
1261	3318	-2.09569	1.97415e-07	3318_PSLT103_plasmid_pSLT	QBR071	down regulated	NC_003277	PSLT103	[83215-83946]			Conjugative transfer: surface exclusion	Q93GL9
1262	1660	-1.81215	1.4549e-06	1660_PSLT108_plasmid_pSLT	QBR071	down regulated	NC_003277	PSLT108	[87282-92540]			Conjugative transfer: oriT nicking-unwinding	Q93GL4
1263	5426	-1.47301	2.777e-06	5426_R721_80_plasmid_R721	QBR071	down regulated	NC_002525	R721_80	[67499-68308]			Possible DNA primase	Q9F516
1266	1102	-1.66949	3.95695e-05	1102_SL1344_2342_Genome_SL1344	QBR071	down regulated	FQ312003	SL1344_2342	[2483667-2484041]			Predicted bacteriophage protein	E1WCL3
1268	6938	-1.20324	0.000313632	6938_pEC14_72_plasmid_pEC14_114	QBR071	down regulated	NC_013175	pEC14_72	[68561-69124]			YdcA	Q6SJ46
1270	2894	-1.35862	0.00113951	2894_EcSMS35_A0058_plasmid_pSMS35_130	QBR071	down regulated	NC_010488	EcSMS35_A0058	[45622-46185]			Putative uncharacterized protein	B1LRN9
1272	10584	-2.57381	0.00138278	10584_SL1344_1069_Genome_SL1344	QBR071	down regulated	FQ312003	SL1344_1069	[1176989-1177681]			Hypothetical secreted protein	E1W7G1
1273	5258	-1.37987	0.0014572	5258_SL1344_2574_Genome_SL1344	QBR071	down regulated	FQ312003	SL1344_2574	[2756009-2756410]			Predicted bacteriophage protein	E1WJ88
1274	1999	-2.17417	0.00199338	1999_SL1344_1068_Genome_SL1344	QBR071	down regulated	FQ312003	SL1344_1068	[1175783-1176943]			N-acetylneuraminate epimerase (EC 5.1.3.24) (N-acetylneuraminate mutarotase) (Sialic acid epimerase)	E1W7G0
1275	3749	-1.54469	0.00230323	3749_R721_11_plasmid_R721	QBR071	down regulated	NC_002525	R721_11	[6919-7248]			YagA protein	Q9F574
1282	10635	-1.44559	0.00751947	10635_SL1344_1933_Genome_SL1344	QBR071	down regulated	FQ312003	SL1344_1933	[2045059-2045604]			Hypothetical bacteriophage protein	E1WGP1
1283	2874	-1.17914	0.00886809	2874_orf155__plasmid_Rts1	QBR071	down regulated	AP004237	orf155	[107391-107741]			Putative uncharacterized protein orf155	Q8KK20
1284	3525	-1.18854	0.0129582	3525_SL1344_2315_Genome_SL1344	QBR071	down regulated	FQ312003	SL1344_2315	[2456124-2456678]			Putative uncharacterized protein	E1WCI6
1285	8562	-0.955462	0.015138	8562_SPC_p051_plasmid_pSPCV	QBR071	down regulated	NC_012124	SPC_p051	[40384-41658]			SamB	C0Q8L5
1286	9566	-1.20898	0.0154214	9566_SMR0124_plasmid_R478	QBR071	down regulated	NC_005211	SMR0124	[110128-110736]			Putative uncharacterized protein	Q6MXS1
1287	1612	-1.10937	0.0222211	1612_pCTX-M3_065_plasmid_pCTX-M3	QBR071	down regulated	NC_004464	pCTX-M3_065	[45619-46008]			TraR	Q8GFS0
1289	7199	-1.06517	0.0299966	7199_pOLA52_67_plasmid_pOLA52	QBR071	down regulated	NC_010378	pOLA52_67	[47851-51003]			OqxB integral membrane protein (RND family multidrug efflux permease) (RND family multidrug efflux permease protein)	Q69HW2
1290	900	-1.29353	0.0310044	900_SCV20_plasmid_pSCV50	QBR071	down regulated	NC_006855	SCV20	[15796-16815]			RepFIB replication protein A	Q5J4B2
1291	10404	-1.22093	0.0480599	10404_SL1344_0956_Genome_SL1344	QBR071	down regulated	FQ312003	SL1344_0956	[1065290-1065580]			Predicted bacteriophage protein	E1W750
1292	2824	-3.76003	6.16132e-17	2824_EcSMS35_A0127_plasmid_pSMS35_130	QBR073	down regulated	NC_010488	EcSMS35_A0127	[97753-98568]			Dihydropteroate synthase type-2 (EC 2.5.1.15)	B1LRV2
1293	8624	-3.89861	2.5282e-15	8624_SeSA_B0090_plasmid_pCVM19633_110	QBR073	down regulated	NC_011092	SeSA_B0090	[76091-76906]			Dihydropteroate synthase type-2 (EC 2.5.1.15)	B4TM47
1294	1572	-4.04617	7.65472e-15	1572_F1010_11__plasmid_RSF1010	QBR073	down regulated	NC_001740	F1010_11	[7875-8663]			Su resistance protein	Q52352
1295	12044	-4.01735	1.22621e-14	12044_pRAx_0066_plasmid_pRAx	QBR073	down regulated	NC_012886	pRAx_0066	[45053-45868]			Dihydropteroate synthase (Dihydropteroate synthase SulII) (Dihydropteroate synthase type II)	Q6UUU7
1296	670	-3.70986	1.99753e-14	670_pRAx_0066_plasmid_pRAx	QBR073	down regulated	NC_012886	pRAx_0066	[45053-45868]			Dihydropteroate synthase (Dihydropteroate synthase SulII) (Dihydropteroate synthase type II)	Q6UUU7
1297	11407	-3.61828	2.94246e-14	11407_p3521_p063_plasmid_p3521	QBR073	down regulated	NC_014843	p3521_p063	[60319-61134]			Sul2	E7BTB9
1298	2672	-2.98682	2.46566e-12	2672_pEC14_46_plasmid_pEC14_114	QBR073	down regulated	NC_013175	pEC14_46	[42628-43797]			Putative uncharacterized protein	C8CGL0
1299	10996	-3.47816	3.9664e-12	10996_SNSL254_pSN254_0047_plasmid_pSN254	QBR073	down regulated	NC_009140	SNSL254_pSN254_0047	[31579-32394]			Dihydropteroate synthase 2 (EC 2.5.1.15)	A4IVC2
1300	4554	-2.58556	2.37926e-11	4554_pO103_83_plasmid_pAPEC-O103-ColBM	QBR073	down regulated	NC_011964	pO103_83	[80033-80650]			Aminoglycoside resistance protein StrA (Streptomycin phosphotransferase protein StrA)	B7JCH6
1301	3214	-2.02709	1.46908e-08	3214_EcSMS35_A0128_plasmid_pSMS35_130	QBR073	down regulated	NC_010488	EcSMS35_A0128	[98629-99432]			Aminoglycoside resistance protein A	B1LRV3
1302	10504	-2.64486	3.38657e-08	10504_pECL46p019_plasmid_pEC_L46	QBR073	down regulated	NC_014385	pECL46p019	[14276-15205]			IPF_99	D9Z535
1304	42	-2.9348	9.05488e-08	42_p3521_p063_plasmid_p3521	QBR073	down regulated	NC_014843	p3521_p063	[60319-61134]			Sul2	E7BTB9
1307	5412	-1.83137	6.35911e-07	5412_pSLTBT_p111_plasmid_pSLT-BT	QBR073	down regulated	NC_013437	pSLTBT_p111	[103000-103731]			Conjugative transfer; surface exclusion protein	D0R7G3
1308	5746	-1.9	6.35911e-07	5746_R64_p001_plasmid_R64	QBR073	down regulated	NC_005014	R64_p001	[378-467]			Regulator of repZ expression (RepY)	Q9Z4G6
1309	3318	-1.99362	7.78062e-07	3318_PSLT103_plasmid_pSLT	QBR073	down regulated	NC_003277	PSLT103	[83215-83946]			Conjugative transfer: surface exclusion	Q93GL9
1310	6577	-1.7561	2.1796e-06	6577_MAK1.94_plasmid_pMAK1	QBR073	down regulated	NC_009981	MAK1.94	[82728-83543]			Dihydropteroate synthase type-2 (EC 2.5.1.15)	A8R6L2
1311	2453	-2.06468	6.64094e-06	2453_pSLTBT_p034_plasmid_pSLT-BT	QBR073	down regulated	NC_013437	pSLTBT_p034	[36996-37811]			Dihydropteroate synthase type-2 (Ec 2.5.1.15) (Dihydropteroate synthase type ii) (Dhps) (Dihydropteroate pyrophosphorylase type ii) (EC 2.5.1.15)	D0R7A7
1313	9242	-1.761	4.59649e-05	9242_pU302L_035_plasmid_pU302L	QBR073	down regulated	NC_006816	pU302L_035	[24188-25003]			Dihydropteroate synthetase type II (Sul2; sulfonamide-sensitive dihydropteroate synthetase) (Sulfonamide-insensitive dihydropteroate synthetase)	Q5QJJ5
1315	10057	-1.52624	0.000105394	10057_pO103_81_plasmid_pAPEC-O103-ColBM	QBR073	down regulated	NC_011964	pO103_81	[78971-79786]			Dihydropteroate synthase protein Sul2 (Dihydropteroate synthase type-2) (EC 2.5.1.15)	B7JCH4
1317	2874	-1.54848	0.000218721	2874_orf155__plasmid_Rts1	QBR073	down regulated	AP004237	orf155	[107391-107741]			Putative uncharacterized protein orf155	Q8KK20
1318	1142	-1.658	0.000824433	1142_pCT_001_plasmid_pCT	QBR073	down regulated	NC_014477	pCT_001	[610-699]			Positive regulator for RepZ translation (Positive regulator for repZ translation) (RepY) (RepY protein) (Replication protein repZ regulatory protein)	Q3ZTX1
1321	9015	-1.30445	0.00173952	9015_LH0193_plasmid_pO113	QBR073	down regulated	NC_007365	LH0193	[164937-165026]			Positive regulator for RepZ translation (Positive regulator for repZ translation) (RepY) (RepY protein) (Replication protein repZ regulatory protein)	Q3ZTX1
1322	1124	-1.46289	0.00317441	1124_HCM1.117_plasmid_pHCM1	QBR073	down regulated	NC_003384	HCM1.117	[91923-93176]			Putative uncharacterized protein HCM1.117	Q935N3
1323	2102	-1.45665	0.00336332	2102_SPC_p021_plasmid_pSPCV	QBR073	down regulated	NC_012124	SPC_p021	[14680-15669]			RepA/RepC	C0Q8I8
1326	5869	-1.28939	0.00407238	5869_pSE34_44_plasmid_pSE34	QBR073	down regulated	NC_010860	pSE34_44	[27706-27807]			Putative uncharacterized protein	A9LK84
1327	9514	-1.42383	0.00602279	9514_SeHA_A0078_plasmid_pSL476_91	QBR073	down regulated	NC_011081	SeHA_A0078	[46990-47145]			Conserved domain protein	B4T7F0
1328	3250	-1.49849	0.00651682	3250_SeKA_D0113_plasmid_pCVM29188_146	QBR073	down regulated	NC_011076	SeKA_D0113	[83975-84115]			Putative uncharacterized protein	B4TLI3
1330	6215	-1.19602	0.0189968	6215_EcSMS35_A0126_plasmid_pSMS35_130	QBR073	down regulated	NC_010488	EcSMS35_A0126	[97562-97744]			Putative uncharacterized protein	B1LRV1
1332	5677	-1.17921	0.0226268	5677_SCV49_plasmid_pSCV50	QBR073	down regulated	NC_006855	SCV49	[45646-46278]			Integrase-like protein Y4LS	Q5J483
1333	8334	-0.979477	0.0241092	8334_SL1344_4323_Genome_SL1344	QBR073	down regulated	FQ312003	SL1344_4323	[4650817-4651023]			Putative uncharacterized protein	E1WAS5
1336	1256	-1.20849	0.0370277	1256_pO103_84_plasmid_pAPEC-O103-ColBM	QBR073	down regulated	NC_011964	pO103_84	[80650-81486]			Aminoglycoside 6''-phosphotransferase (Aminoglycoside resistance protein StrB)	Q7ATJ6
1339	5395	-0.961047	0.0428045	5395_SL1344_4371_Genome_SL1344	QBR073	down regulated	FQ312003	SL1344_4371	[4704873-4705235]			Putative uncharacterized protein	E1WAX5
1340	2853	-1.26775	0.0433401	2853_MAK1.30_plasmid_pMAK1	QBR073	down regulated	NC_009981	MAK1.30	[35221-36474]			Putative uncharacterized protein MAK1.30	A8R6E1
1342	8035	-0.932292	0.0438807	8035_SL1344_2632_Genome_SL1344	QBR073	down regulated	FQ312003	SL1344_2632	[2816456-2816794]			Hypothetical exported protein	E1WJE6
1343	4287	-1.09506	0.0438807	4287_R64_p086_plasmid_R64	QBR073	down regulated	NC_005014	R64_p086	[75000-75152]			Post-segregation killing protein	Q79VV2
1345	4839	-0.956229	0.04397	4839_SNSL254_pSN254_0045_plasmid_pSN254	QBR073	down regulated	NC_009140	SNSL254_pSN254_0045	[29879-30709]			Streptomycin resistance protein StrB	A4IVC0
1347	3626	-0.914643	0.04397	3626_pO103_94_plasmid_pAPEC-O103-ColBM	QBR073	down regulated	NC_011964	pO103_94	[89329-89658]			Putative uncharacterized protein	B7JCI7
1349	7595	-1.05915	0.048674	7595_O2ColV85_plasmid_pAPEC-O2-ColV	QBR073	down regulated	NC_007675	O2ColV85	[175523-176005]			Putative uncharacterized protein	Q5DQI6
1351	2824	-3.97855	3.7068e-18	2824_EcSMS35_A0127_plasmid_pSMS35_130	QBR076	down regulated	NC_010488	EcSMS35_A0127	[97753-98568]			Dihydropteroate synthase type-2 (EC 2.5.1.15)	B1LRV2
1352	11407	-4.23307	6.16363e-17	11407_p3521_p063_plasmid_p3521	QBR076	down regulated	NC_014843	p3521_p063	[60319-61134]			Sul2	E7BTB9
1353	8624	-3.96929	2.38931e-14	8624_SeSA_B0090_plasmid_pCVM19633_110	QBR076	down regulated	NC_011092	SeSA_B0090	[76091-76906]			Dihydropteroate synthase type-2 (EC 2.5.1.15)	B4TM47
1354	670	-3.65347	4.94907e-14	670_pRAx_0066_plasmid_pRAx	QBR076	down regulated	NC_012886	pRAx_0066	[45053-45868]			Dihydropteroate synthase (Dihydropteroate synthase SulII) (Dihydropteroate synthase type II)	Q6UUU7
1355	12044	-3.90241	8.71241e-13	12044_pRAx_0066_plasmid_pRAx	QBR076	down regulated	NC_012886	pRAx_0066	[45053-45868]			Dihydropteroate synthase (Dihydropteroate synthase SulII) (Dihydropteroate synthase type II)	Q6UUU7
1356	10996	-3.8058	3.11649e-12	10996_SNSL254_pSN254_0047_plasmid_pSN254	QBR076	down regulated	NC_009140	SNSL254_pSN254_0047	[31579-32394]			Dihydropteroate synthase 2 (EC 2.5.1.15)	A4IVC2
1357	1572	-3.68141	4.55216e-12	1572_F1010_11__plasmid_RSF1010	QBR076	down regulated	NC_001740	F1010_11	[7875-8663]			Su resistance protein	Q52352
1358	3214	-1.98499	3.69988e-08	3214_EcSMS35_A0128_plasmid_pSMS35_130	QBR076	down regulated	NC_010488	EcSMS35_A0128	[98629-99432]			Aminoglycoside resistance protein A	B1LRV3
1359	2672	-2.22661	8.83162e-08	2672_pEC14_46_plasmid_pEC14_114	QBR076	down regulated	NC_013175	pEC14_46	[42628-43797]			Putative uncharacterized protein	C8CGL0
1360	9242	-2.22271	1.56748e-07	9242_pU302L_035_plasmid_pU302L	QBR076	down regulated	NC_006816	pU302L_035	[24188-25003]			Dihydropteroate synthetase type II (Sul2; sulfonamide-sensitive dihydropteroate synthetase) (Sulfonamide-insensitive dihydropteroate synthetase)	Q5QJJ5
1361	42	-2.90946	1.54125e-07	42_p3521_p063_plasmid_p3521	QBR076	down regulated	NC_014843	p3521_p063	[60319-61134]			Sul2	E7BTB9
1362	10057	-1.98836	2.04784e-07	10057_pO103_81_plasmid_pAPEC-O103-ColBM	QBR076	down regulated	NC_011964	pO103_81	[78971-79786]			Dihydropteroate synthase protein Sul2 (Dihydropteroate synthase type-2) (EC 2.5.1.15)	B7JCH4
1363	10504	-2.28974	2.29513e-07	10504_pECL46p019_plasmid_pEC_L46	QBR076	down regulated	NC_014385	pECL46p019	[14276-15205]			IPF_99	D9Z535
1364	4554	-1.93638	3.58914e-07	4554_pO103_83_plasmid_pAPEC-O103-ColBM	QBR076	down regulated	NC_011964	pO103_83	[80033-80650]			Aminoglycoside resistance protein StrA (Streptomycin phosphotransferase protein StrA)	B7JCH6
1366	2453	-1.93971	3.93738e-05	2453_pSLTBT_p034_plasmid_pSLT-BT	QBR076	down regulated	NC_013437	pSLTBT_p034	[36996-37811]			Dihydropteroate synthase type-2 (Ec 2.5.1.15) (Dihydropteroate synthase type ii) (Dhps) (Dihydropteroate pyrophosphorylase type ii) (EC 2.5.1.15)	D0R7A7
1367	6577	-1.57892	3.93738e-05	6577_MAK1.94_plasmid_pMAK1	QBR076	down regulated	NC_009981	MAK1.94	[82728-83543]			Dihydropteroate synthase type-2 (EC 2.5.1.15)	A8R6L2
1368	12264	-1.85759	0.00015718	12264_SCV20_plasmid_pSCV50	QBR076	down regulated	NC_006855	SCV20	[15796-16815]			RepFIB replication protein A	Q5J4B2
1370	9015	-1.47949	0.000228338	9015_LH0193_plasmid_pO113	QBR076	down regulated	NC_007365	LH0193	[164937-165026]			Positive regulator for RepZ translation (Positive regulator for repZ translation) (RepY) (RepY protein) (Replication protein repZ regulatory protein)	Q3ZTX1
1371	8686	-1.51722	0.000467263	8686_SL1344_2693_Genome_SL1344	QBR076	down regulated	FQ312003	SL1344_2693	[2874421-2876187]			Probable terminase subunit	E1WJK7
1372	12470	-1.69244	0.000811228	12470_pCT_001_plasmid_pCT	QBR076	down regulated	NC_014477	pCT_001	[610-699]			Positive regulator for RepZ translation (Positive regulator for repZ translation) (RepY) (RepY protein) (Replication protein repZ regulatory protein)	Q3ZTX1
1373	8123	-1.88557	0.00103326	8123_pOU1113_06_plasmid_pOU1113	QBR076	down regulated	NC_007208	pOU1113_06	[6171-6434]			Conjugative transfer assembly protein	Q4L1X4
1374	8520	-1.64725	0.00140509	8520_MAR018_plasmid_pMAR7	QBR076	down regulated	NC_010862	MAR018	[15490-16356]			Transposase	Q0H0C9
1375	8798	-1.41442	0.00217724	8798_pSLTBT_p095_plasmid_pSLT-BT	QBR076	down regulated	NC_013437	pSLTBT_p095	[88099-88362]			Putative inner membrane protein	D0R7E7
1376	8292	-1.85041	0.00252422	8292_PSLT036_plasmid_pSLT	QBR076	down regulated	NC_003277	PSLT036	[25877-26140]			Putative transposase; IS200-like	Q93GR2
1377	8238	-1.25613	0.00314885	8238_R721_41_plasmid_R721	QBR076	down regulated	NC_002525	R721_41	[30452-30751]			Possible relaxosome accessory protein (Relaxosome accessory protein)	Q9F552
1378	2102	-1.48211	0.00355068	2102_SPC_p021_plasmid_pSPCV	QBR076	down regulated	NC_012124	SPC_p021	[14680-15669]			RepA/RepC	C0Q8I8
1379	11544	-1.96244	0.00499347	11544_pU302L_015_plasmid_pU302L	QBR076	down regulated	NC_006816	pU302L_015	[10135-10368]			Putative uncharacterized protein	Q5QJH1
1381	8575	-1.3734	0.00523125	8575_SeSA_B0127_plasmid_pCVM19633_110	QBR076	down regulated	NC_011092	SeSA_B0127	[106609-107040]			Putative uncharacterized protein	B4TM83
1382	900	-1.60965	0.00572957	900_SCV20_plasmid_pSCV50	QBR076	down regulated	NC_006855	SCV20	[15796-16815]			RepFIB replication protein A	Q5J4B2
1383	8128	-1.29842	0.00671134	8128_traX_plasmid_Birmingham_IncP-alpha	QBR076	down regulated	BN000925	traX	[50687-50728]			TraX	A6H979
1384	1142	-1.46568	0.00671134	1142_pCT_001_plasmid_pCT	QBR076	down regulated	NC_014477	pCT_001	[610-699]			Positive regulator for RepZ translation (Positive regulator for repZ translation) (RepY) (RepY protein) (Replication protein repZ regulatory protein)	Q3ZTX1
1385	8296	-1.14754	0.00708181	8296_SMR0138_plasmid_R478	QBR076	down regulated	NC_005211	SMR0138	[122179-122478]			Putative transcriptional regulator	Q6MXQ9
1386	8407	-1.11813	0.00779866	8407_HCM2.0107c_plasmid_pHCM2	QBR076	down regulated	NC_003385	HCM2.0107c	[84806-84994]			Putative uncharacterized protein HCM2.0107c	Q934W0
1387	8795	-1.19159	0.0079541	8795_pO103_28_plasmid_pAPEC-O103-ColBM	QBR076	down regulated	NC_011964	pO103_28	[24317-26518]			Aerobactin siderophore ferric receptor protein IutA (IutA)	Q3L7J1
1388	5746	-1.18906	0.00883798	5746_R64_p001_plasmid_R64	QBR076	down regulated	NC_005014	R64_p001	[378-467]			Regulator of repZ expression (RepY)	Q9Z4G6
1390	7736	-1.37197	0.00987998	7736_pECL46p029_plasmid_pEC_L46	QBR076	down regulated	NC_014385	pECL46p029	[25657-26157]			BASY0020 (Putative uncharacterized protein)	C7S9Y7
1391	7673	-1.60718	0.0104493	7673_SeKA_C0061_plasmid_pCVM29188_101	QBR076	down regulated	NC_011077	SeKA_C0061	[36566-37741]			Transposase	B4TL16
1392	10643	-1.49151	0.012547	10643_EcSMS35_A0129_plasmid_pSMS35_130	QBR076	down regulated	NC_010488	EcSMS35_A0129	[99438-100268]			Aminoglycoside resistance protein B	B1LRV4
1393	8734	-1.41666	0.0126797	8734_pEFER_0047_plasmid_pEFER	QBR076	down regulated	NC_011743	pEFER_0047	[47886-48068]			Putative uncharacterized protein	B7L3V3
1394	8403	-1.04272	0.0144834	8403_pOU1113_51_plasmid_pOU1113	QBR076	down regulated	NC_007208	pOU1113_51	[42530-43273]			Conjugative transfer assembly protein	Q4L1T3
1396	9804	-1.45117	0.0149534	9804_PSLT006_plasmid_pSLT	QBR076	down regulated	NC_003277	PSLT006	[1920-2789]		replication protein
1397	8293	-1.15911	0.0161927	8293_PSLT104_plasmid_pSLT	QBR076	down regulated	NC_003277	PSLT104	[84323-86566]			Conjugative transfer: DNA transport	Q93GL8
1399	8571	-1.1315	0.0178229	8571_pOLA52_56_plasmid_pOLA52	QBR076	down regulated	NC_010378	pOLA52_56	[41106-41225]			Putative uncharacterized protein	B0ZE10
1401	9303	-1.32056	0.0179487	9303_traV_plasmid_TY474p2_	QBR076	down regulated	CP002489	traV	[48674-49288]			TraV protein	E8XLU3
1404	8191	-1.15562	0.0270437	8191_SL1344_0355_Genome_SL1344	QBR076	down regulated	FQ312003	SL1344_0355	[408252-409655]			Probable terminal oxidase subunit I	E1W8M1
1405	7900	-1.13426	0.0275603	7900_R64_p033_plasmid_R64	QBR076	down regulated	NC_005014	R64_p033	[30418-31551]			Putative permease	Q8L243
1406	9301	-1.42766	0.0299157	9301_HCM1.282_plasmid_pHCM1	QBR076	down regulated	NC_003384	HCM1.282	[214547-214870]			Putative uncharacterized protein HCM1.282 (Putative uncharacterized protein R0108)	Q9L5N4
1407	9136	-1.17593	0.0299157	9136_IpaJ(putative)_plasmid_pSDF10	QBR076	down regulated	NC_003079		[1-117][3369-4091]			Putative IpaJ protein	Q93LC0
1410	8853	-0.958986	0.0301867	8853_SeSA_B0084_plasmid_pCVM19633_110	QBR076	down regulated	NC_011092	SeSA_B0084	[71907-72689]			Streptomycin phosphotransferase B	B4TM43
1411	12450	-1.30792	0.0301867	12450_HCM1.117_plasmid_pHCM1	QBR076	down regulated	NC_003384	HCM1.117	[91923-93176]			Putative uncharacterized protein HCM1.117	Q935N3
1413	12043	-1.37794	0.0387789	12043_pECL8_p027_plasmid_pEC_L8	QBR076	down regulated	NC_014384	pECL8_p027	[24801-25556]			RepE (RepE protein) (Replication initiation protein of repFIA) (W0049)	Q0E856
1414	7408	-0.871739	0.0389291	7408_MAK2.36c_plasmid_pMAK2	QBR076	down regulated	NC_009980	MAK2.36c	[40172-41371]			TetA (Tetracycline resistance protein)	A7KZT7
1415	9634	-1.21727	0.0389291	9634_pOU1113_13_plasmid_pOU1113	QBR076	down regulated	NC_007208	pOU1113_13	[10765-11055]			Putative uncharacterized protein	Q5J4B6
1417	8623	-1.05253	0.0392748	8623_SeHA_A0058_plasmid_pSL476_91	QBR076	down regulated	NC_011081	SeHA_A0058	[33418-33918]			Anti-restriction protein	B4T7D2
1419	12185	-1.21055	0.0402194	12185_pO103_79_plasmid_pAPEC-O103-ColBM	QBR076	down regulated	NC_011964	pO103_79	[77349-77825]			Putative uncharacterized protein	B7JCH2
1420	10587	-1.64869	0.0406526	10587_SeSA_B0027_plasmid_pCVM19633_110	QBR076	down regulated	NC_011092	SeSA_B0027	[24999-25976]			Integrase/recombinase	B4TLY8
1421	8294	-1.17395	0.0429474	8294_SL1344_4137_Genome_SL1344	QBR076	down regulated	FQ312003	SL1344_4137	[4444106-4445221]			Hypothetical bacteriophage protein	E1WEP2
1422	9567	-0.989131	0.0461754	9567_pECL46p012_plasmid_pEC_L46	QBR076	down regulated	NC_014385	pECL46p012	[9181-10071]			Dihydrodipicolinate synthase (YjhH)	C7S9X0
1423	12426	-1.33266	0.0461754	12426_SL1344_2342_Genome_SL1344	QBR076	down regulated	FQ312003	SL1344_2342	[2483667-2484041]			Predicted bacteriophage protein	E1WCL3
1424	6887	-1.11142	0.0461754	6887_repA__plasmid_RSF1010	QBR076	down regulated	NC_001740	repA	[5890-6729]		replication protein A
1425	8127	-0.970953	0.0461754	8127_pC15-1a_056_plasmid_pC15-1a	QBR076	down regulated	NC_005327	pC15-1a_056	[52857-53168]			Conjugal transfer pilus assembly protein TraL (Conjugal transfer protein L) (TraL)	Q6SJ25
1426	8629	-1.19865	0.0461754	8629_orf137__plasmid_Rts1	QBR076	down regulated	AP004237	orf137	[95970-96425]			Putative uncharacterized protein orf137	Q8L2A0
1429	9694	-1.42941	0.0480695	9694_upf16.5_plasmid_Birmingham_IncP-alpha	QBR076	down regulated	BN000925	upf16.5	[15881-16546]			Putative uncharacterized protein upf16.5	A6H935
1430	8522	-1.1108	0.0490318	8522_pECL46p115_plasmid_pEC_L46	QBR076	down regulated	NC_014385	pECL46p115	[100046-101044]			TraG	D9Z5P8
1431	9248	-1.13584	0.0490318	9248_pECL8_p128_plasmid_pEC_L8	QBR076	down regulated	NC_014384	pECL8_p128	[117943-118188]			YigB	D9Z5C9
1432	12232	-1.28931	0.0490318	12232_IPF_186_plasmid_pIP1206	QBR076	down regulated	NC_010558	IPF_186	[105143-106312]			ChrA protein	B1VCG0
1433	11758	-1.03565	0.0496623	11758_pECL8_p105_plasmid_pEC_L8	QBR076	down regulated	NC_014384	pECL8_p105	[98881-100173]			TetA	D9Z5C3
1435	8624	-3.97656	2.03998e-15	8624_SeSA_B0090_plasmid_pCVM19633_110	QBR078	down regulated	NC_011092	SeSA_B0090	[76091-76906]			Dihydropteroate synthase type-2 (EC 2.5.1.15)	B4TM47
1436	11407	-3.76226	1.54021e-14	11407_p3521_p063_plasmid_p3521	QBR078	down regulated	NC_014843	p3521_p063	[60319-61134]			Sul2	E7BTB9
1437	2824	-3.24088	2.26012e-14	2824_EcSMS35_A0127_plasmid_pSMS35_130	QBR078	down regulated	NC_010488	EcSMS35_A0127	[97753-98568]			Dihydropteroate synthase type-2 (EC 2.5.1.15)	B1LRV2
1438	670	-3.53548	2.09592e-13	670_pRAx_0066_plasmid_pRAx	QBR078	down regulated	NC_012886	pRAx_0066	[45053-45868]			Dihydropteroate synthase (Dihydropteroate synthase SulII) (Dihydropteroate synthase type II)	Q6UUU7
1439	1572	-3.68433	2.63155e-13	1572_F1010_11__plasmid_RSF1010	QBR078	down regulated	NC_001740	F1010_11	[7875-8663]			Su resistance protein	Q52352
1440	10996	-3.5215	3.18911e-12	10996_SNSL254_pSN254_0047_plasmid_pSN254	QBR078	down regulated	NC_009140	SNSL254_pSN254_0047	[31579-32394]			Dihydropteroate synthase 2 (EC 2.5.1.15)	A4IVC2
1442	42	-3.47853	2.57466e-11	42_p3521_p063_plasmid_p3521	QBR078	down regulated	NC_014843	p3521_p063	[60319-61134]			Sul2	E7BTB9
1444	12044	-3.37794	1.20123e-10	12044_pRAx_0066_plasmid_pRAx	QBR078	down regulated	NC_012886	pRAx_0066	[45053-45868]			Dihydropteroate synthase (Dihydropteroate synthase SulII) (Dihydropteroate synthase type II)	Q6UUU7
1445	2672	-2.78906	4.50732e-10	2672_pEC14_46_plasmid_pEC14_114	QBR078	down regulated	NC_013175	pEC14_46	[42628-43797]			Putative uncharacterized protein	C8CGL0
1446	10504	-2.76924	6.90901e-09	10504_pECL46p019_plasmid_pEC_L46	QBR078	down regulated	NC_014385	pECL46p019	[14276-15205]			IPF_99	D9Z535
1447	4554	-2.17237	9.75612e-09	4554_pO103_83_plasmid_pAPEC-O103-ColBM	QBR078	down regulated	NC_011964	pO103_83	[80033-80650]			Aminoglycoside resistance protein StrA (Streptomycin phosphotransferase protein StrA)	B7JCH6
1448	10057	-2.0476	6.98951e-08	10057_pO103_81_plasmid_pAPEC-O103-ColBM	QBR078	down regulated	NC_011964	pO103_81	[78971-79786]			Dihydropteroate synthase protein Sul2 (Dihydropteroate synthase type-2) (EC 2.5.1.15)	B7JCH4
1449	3214	-1.90494	7.47915e-08	3214_EcSMS35_A0128_plasmid_pSMS35_130	QBR078	down regulated	NC_010488	EcSMS35_A0128	[98629-99432]			Aminoglycoside resistance protein A	B1LRV3
1450	6577	-1.92656	1.71618e-07	6577_MAK1.94_plasmid_pMAK1	QBR078	down regulated	NC_009981	MAK1.94	[82728-83543]			Dihydropteroate synthase type-2 (EC 2.5.1.15)	A8R6L2
1452	9242	-2.13925	3.09491e-07	9242_pU302L_035_plasmid_pU302L	QBR078	down regulated	NC_006816	pU302L_035	[24188-25003]			Dihydropteroate synthetase type II (Sul2; sulfonamide-sensitive dihydropteroate synthetase) (Sulfonamide-insensitive dihydropteroate synthetase)	Q5QJJ5
1454	3318	-1.9832	8.1495e-07	3318_PSLT103_plasmid_pSLT	QBR078	down regulated	NC_003277	PSLT103	[83215-83946]			Conjugative transfer: surface exclusion	Q93GL9
1458	2453	-1.91844	3.42022e-05	2453_pSLTBT_p034_plasmid_pSLT-BT	QBR078	down regulated	NC_013437	pSLTBT_p034	[36996-37811]			Dihydropteroate synthase type-2 (Ec 2.5.1.15) (Dihydropteroate synthase type ii) (Dhps) (Dihydropteroate pyrophosphorylase type ii) (EC 2.5.1.15)	D0R7A7
1460	5412	-1.38328	0.000388314	5412_pSLTBT_p111_plasmid_pSLT-BT	QBR078	down regulated	NC_013437	pSLTBT_p111	[103000-103731]			Conjugative transfer; surface exclusion protein	D0R7G3
1461	6921	-1.26029	0.000851968	6921_SeHA_A0086_plasmid_pSL476_91	QBR078	down regulated	NC_011081	SeHA_A0086	[52587-53789]			Lipoprotein	B4T7F8
1462	9015	-1.28891	0.0019716	9015_LH0193_plasmid_pO113	QBR078	down regulated	NC_007365	LH0193	[164937-165026]			Positive regulator for RepZ translation (Positive regulator for repZ translation) (RepY) (RepY protein) (Replication protein repZ regulatory protein)	Q3ZTX1
1463	8334	-1.18265	0.0019716	8334_SL1344_4323_Genome_SL1344	QBR078	down regulated	FQ312003	SL1344_4323	[4650817-4651023]			Putative uncharacterized protein	E1WAS5
1464	1124	-1.49837	0.0019716	1124_HCM1.117_plasmid_pHCM1	QBR078	down regulated	NC_003384	HCM1.117	[91923-93176]			Putative uncharacterized protein HCM1.117	Q935N3
1466	10584	-2.53154	0.0028647	10584_SL1344_1069_Genome_SL1344	QBR078	down regulated	FQ312003	SL1344_1069	[1176989-1177681]			Hypothetical secreted protein	E1W7G1
1467	5746	-1.2625	0.00296116	5746_R64_p001_plasmid_R64	QBR078	down regulated	NC_005014	R64_p001	[378-467]			Regulator of repZ expression (RepY)	Q9Z4G6
1469	9567	-1.24755	0.00317143	9567_pECL46p012_plasmid_pEC_L46	QBR078	down regulated	NC_014385	pECL46p012	[9181-10071]			Dihydrodipicolinate synthase (YjhH)	C7S9X0
1470	6667	-1.31079	0.00675934	6667_orf53__plasmid_Rts1	QBR078	down regulated	AP004237	orf53	[38367-39188]			Dam methylase	Q8L2C8
1472	9514	-1.38344	0.00777221	9514_SeHA_A0078_plasmid_pSL476_91	QBR078	down regulated	NC_011081	SeHA_A0078	[46990-47145]			Conserved domain protein	B4T7F0
1473	7327	-1.49113	0.00893274	7327_SL1344_2156_Genome_SL1344	QBR078	down regulated	FQ312003	SL1344_2156	[2273114-2274472]			Hypothetical n-hydroxybenzoate transporter	E1WHB2
1475	11406	-1.17068	0.00984127	11406_Fpla038_plasmid_F	QBR078	down regulated	NC_002483	Fpla038	[39088-39318]			Uncharacterized protein YuaV	Q9JMR9
1476	1142	-1.37678	0.00994294	1142_pCT_001_plasmid_pCT	QBR078	down regulated	NC_014477	pCT_001	[610-699]			Positive regulator for RepZ translation (Positive regulator for repZ translation) (RepY) (RepY protein) (Replication protein repZ regulatory protein)	Q3ZTX1
1477	8686	-1.17096	0.0136843	8686_SL1344_2693_Genome_SL1344	QBR078	down regulated	FQ312003	SL1344_2693	[2874421-2876187]			Probable terminase subunit	E1WJK7
1479	1102	-1.15028	0.016272	1102_SL1344_2342_Genome_SL1344	QBR078	down regulated	FQ312003	SL1344_2342	[2483667-2484041]			Predicted bacteriophage protein	E1WCL3
1480	7715	-1.10449	0.0190666	7715_SCV48_plasmid_pSCV50	QBR078	down regulated	NC_006855	SCV48	[44771-45511]			Carbonic anhydrase chloroplast	Q5J484
1481	7673	-1.47192	0.0197147	7673_SeKA_C0061_plasmid_pCVM29188_101	QBR078	down regulated	NC_011077	SeKA_C0061	[36566-37741]			Transposase	B4TL16
1484	6938	-0.893264	0.0233035	6938_pEC14_72_plasmid_pEC14_114	QBR078	down regulated	NC_013175	pEC14_72	[68561-69124]			YdcA	Q6SJ46
1489	2853	-1.286	0.0274115	2853_MAK1.30_plasmid_pMAK1	QBR078	down regulated	NC_009981	MAK1.30	[35221-36474]			Putative uncharacterized protein MAK1.30	A8R6E1
1490	2102	-1.18086	0.0284311	2102_SPC_p021_plasmid_pSPCV	QBR078	down regulated	NC_012124	SPC_p021	[14680-15669]			RepA/RepC	C0Q8I8
1491	8623	-1.04966	0.0311697	8623_SeHA_A0058_plasmid_pSL476_91	QBR078	down regulated	NC_011081	SeHA_A0058	[33418-33918]			Anti-restriction protein	B4T7D2
1492	6865	-0.838301	0.0313499	6865_parM_plasmid_TY474p2_	QBR078	down regulated	CP002489	parM	[15468-16442]			Plasmid segregation protein ParM	E8XLQ8
1494	8106	-0.951232	0.0335964	8106_R46_057_plasmid_R46	QBR078	down regulated	NC_003292	R46_057	[43854-44177]			Putative uncharacterized protein	Q9F169
1495	10643	-1.27294	0.037015	10643_EcSMS35_A0129_plasmid_pSMS35_130	QBR078	down regulated	NC_010488	EcSMS35_A0129	[99438-100268]			Aminoglycoside resistance protein B	B1LRV4
1496	10412	-1.07177	0.0433516	10412_pECL46p116_plasmid_pEC_L46	QBR078	down regulated	NC_014385	pECL46p116	[101750-102136]			Putative uncharacterized protein	D9Z5P9
1498	1862	-1.14928	0.0433516	1862_SL1344_1605_Genome_SL1344	QBR078	down regulated	FQ312003	SL1344_1605	[1724854-1725567]			Hypothetical oxidoreductase	E1WC05
1499	7595	-1.02216	0.0486271	7595_O2ColV85_plasmid_pAPEC-O2-ColV	QBR078	down regulated	NC_007675	O2ColV85	[175523-176005]			Putative uncharacterized protein	Q5DQI6
1500	2824	-3.78167	4.64701e-17	2824_EcSMS35_A0127_plasmid_pSMS35_130	QBR104	down regulated	NC_010488	EcSMS35_A0127	[97753-98568]			Dihydropteroate synthase type-2 (EC 2.5.1.15)	B1LRV2
1501	670	-3.76567	2.54712e-14	670_pRAx_0066_plasmid_pRAx	QBR104	down regulated	NC_012886	pRAx_0066	[45053-45868]			Dihydropteroate synthase (Dihydropteroate synthase SulII) (Dihydropteroate synthase type II)	Q6UUU7
1502	10996	-3.86427	1.24392e-13	10996_SNSL254_pSN254_0047_plasmid_pSN254	QBR104	down regulated	NC_009140	SNSL254_pSN254_0047	[31579-32394]			Dihydropteroate synthase 2 (EC 2.5.1.15)	A4IVC2
1503	8624	-3.46265	2.3559e-13	8624_SeSA_B0090_plasmid_pCVM19633_110	QBR104	down regulated	NC_011092	SeSA_B0090	[76091-76906]			Dihydropteroate synthase type-2 (EC 2.5.1.15)	B4TM47
1504	11407	-3.43278	3.47746e-13	11407_p3521_p063_plasmid_p3521	QBR104	down regulated	NC_014843	p3521_p063	[60319-61134]			Sul2	E7BTB9
1505	12044	-3.56644	1.23046e-12	12044_pRAx_0066_plasmid_pRAx	QBR104	down regulated	NC_012886	pRAx_0066	[45053-45868]			Dihydropteroate synthase (Dihydropteroate synthase SulII) (Dihydropteroate synthase type II)	Q6UUU7
1506	1572	-3.45908	2.51786e-12	1572_F1010_11__plasmid_RSF1010	QBR104	down regulated	NC_001740	F1010_11	[7875-8663]			Su resistance protein	Q52352
1508	42	-3.25737	4.2615e-09	42_p3521_p063_plasmid_p3521	QBR104	down regulated	NC_014843	p3521_p063	[60319-61134]			Sul2	E7BTB9
1511	10057	-1.69563	1.8718e-05	10057_pO103_81_plasmid_pAPEC-O103-ColBM	QBR104	down regulated	NC_011964	pO103_81	[78971-79786]			Dihydropteroate synthase protein Sul2 (Dihydropteroate synthase type-2) (EC 2.5.1.15)	B7JCH4
1515	5412	-1.57822	3.61476e-05	5412_pSLTBT_p111_plasmid_pSLT-BT	QBR104	down regulated	NC_013437	pSLTBT_p111	[103000-103731]			Conjugative transfer; surface exclusion protein	D0R7G3
1516	3318	-1.73032	3.67013e-05	3318_PSLT103_plasmid_pSLT	QBR104	down regulated	NC_003277	PSLT103	[83215-83946]			Conjugative transfer: surface exclusion	Q93GL9
1517	6577	-1.57077	4.22015e-05	6577_MAK1.94_plasmid_pMAK1	QBR104	down regulated	NC_009981	MAK1.94	[82728-83543]			Dihydropteroate synthase type-2 (EC 2.5.1.15)	A8R6L2
1519	3214	-1.46867	7.30251e-05	3214_EcSMS35_A0128_plasmid_pSMS35_130	QBR104	down regulated	NC_010488	EcSMS35_A0128	[98629-99432]			Aminoglycoside resistance protein A	B1LRV3
1521	2453	-1.84453	9.75525e-05	2453_pSLTBT_p034_plasmid_pSLT-BT	QBR104	down regulated	NC_013437	pSLTBT_p034	[36996-37811]			Dihydropteroate synthase type-2 (Ec 2.5.1.15) (Dihydropteroate synthase type ii) (Dhps) (Dihydropteroate pyrophosphorylase type ii) (EC 2.5.1.15)	D0R7A7
1522	4554	-1.53848	9.75525e-05	4554_pO103_83_plasmid_pAPEC-O103-ColBM	QBR104	down regulated	NC_011964	pO103_83	[80033-80650]			Aminoglycoside resistance protein StrA (Streptomycin phosphotransferase protein StrA)	B7JCH6
1523	1102	-1.59961	0.000137597	1102_SL1344_2342_Genome_SL1344	QBR104	down regulated	FQ312003	SL1344_2342	[2483667-2484041]			Predicted bacteriophage protein	E1WCL3
1525	1142	-1.72401	0.000471064	1142_pCT_001_plasmid_pCT	QBR104	down regulated	NC_014477	pCT_001	[610-699]			Positive regulator for RepZ translation (Positive regulator for repZ translation) (RepY) (RepY protein) (Replication protein repZ regulatory protein)	Q3ZTX1
1526	5746	-1.40326	0.000678294	5746_R64_p001_plasmid_R64	QBR104	down regulated	NC_005014	R64_p001	[378-467]			Regulator of repZ expression (RepY)	Q9Z4G6
1529	9015	-1.3551	0.00100408	9015_LH0193_plasmid_pO113	QBR104	down regulated	NC_007365	LH0193	[164937-165026]			Positive regulator for RepZ translation (Positive regulator for repZ translation) (RepY) (RepY protein) (Replication protein repZ regulatory protein)	Q3ZTX1
1530	9514	-1.60485	0.00107713	9514_SeHA_A0078_plasmid_pSL476_91	QBR104	down regulated	NC_011081	SeHA_A0078	[46990-47145]			Conserved domain protein	B4T7F0
1534	12470	-1.56383	0.00230079	12470_pCT_001_plasmid_pCT	QBR104	down regulated	NC_014477	pCT_001	[610-699]			Positive regulator for RepZ translation (Positive regulator for repZ translation) (RepY) (RepY protein) (Replication protein repZ regulatory protein)	Q3ZTX1
1537	2102	-1.48464	0.00252005	2102_SPC_p021_plasmid_pSPCV	QBR104	down regulated	NC_012124	SPC_p021	[14680-15669]			RepA/RepC	C0Q8I8
1539	9242	-1.38821	0.0032723	9242_pU302L_035_plasmid_pU302L	QBR104	down regulated	NC_006816	pU302L_035	[24188-25003]			Dihydropteroate synthetase type II (Sul2; sulfonamide-sensitive dihydropteroate synthetase) (Sulfonamide-insensitive dihydropteroate synthetase)	Q5QJJ5
1543	2672	-1.32139	0.00420345	2672_pEC14_46_plasmid_pEC14_114	QBR104	down regulated	NC_013175	pEC14_46	[42628-43797]			Putative uncharacterized protein	C8CGL0
1544	10504	-1.27426	0.0167095	10504_pECL46p019_plasmid_pEC_L46	QBR104	down regulated	NC_014385	pECL46p019	[14276-15205]			IPF_99	D9Z535
1546	10635	-1.40577	0.0176291	10635_SL1344_1933_Genome_SL1344	QBR104	down regulated	FQ312003	SL1344_1933	[2045059-2045604]			Hypothetical bacteriophage protein	E1WGP1
1547	10404	-1.4091	0.0215173	10404_SL1344_0956_Genome_SL1344	QBR104	down regulated	FQ312003	SL1344_0956	[1065290-1065580]			Predicted bacteriophage protein	E1W750
1549	1894	-1.24389	0.030641	1894_SL1344_0322_Genome_SL1344	QBR104	down regulated	FQ312003	SL1344_0322	[370217-370540]			Putative uncharacterized protein	E1W8I8
1553	2824	-3.05927	8.32401e-13	2824_EcSMS35_A0127_plasmid_pSMS35_130	QBR105	down regulated	NC_010488	EcSMS35_A0127	[97753-98568]			Dihydropteroate synthase type-2 (EC 2.5.1.15)	B1LRV2
1554	1572	-3.6637	8.32401e-13	1572_F1010_11__plasmid_RSF1010	QBR105	down regulated	NC_001740	F1010_11	[7875-8663]			Su resistance protein	Q52352
1555	8624	-3.28608	2.79914e-12	8624_SeSA_B0090_plasmid_pCVM19633_110	QBR105	down regulated	NC_011092	SeSA_B0090	[76091-76906]			Dihydropteroate synthase type-2 (EC 2.5.1.15)	B4TM47
1556	4554	-2.54298	1.02602e-10	4554_pO103_83_plasmid_pAPEC-O103-ColBM	QBR105	down regulated	NC_011964	pO103_83	[80033-80650]			Aminoglycoside resistance protein StrA (Streptomycin phosphotransferase protein StrA)	B7JCH6
1557	670	-3.01767	1.12589e-10	670_pRAx_0066_plasmid_pRAx	QBR105	down regulated	NC_012886	pRAx_0066	[45053-45868]			Dihydropteroate synthase (Dihydropteroate synthase SulII) (Dihydropteroate synthase type II)	Q6UUU7
1558	42	-3.27996	3.18122e-10	42_p3521_p063_plasmid_p3521	QBR105	down regulated	NC_014843	p3521_p063	[60319-61134]			Sul2	E7BTB9
1559	11407	-2.8071	7.31192e-10	11407_p3521_p063_plasmid_p3521	QBR105	down regulated	NC_014843	p3521_p063	[60319-61134]			Sul2	E7BTB9
1560	5412	-2.26604	1.20536e-09	5412_pSLTBT_p111_plasmid_pSLT-BT	QBR105	down regulated	NC_013437	pSLTBT_p111	[103000-103731]			Conjugative transfer; surface exclusion protein	D0R7G3
1562	12044	-2.91019	1.58751e-09	12044_pRAx_0066_plasmid_pRAx	QBR105	down regulated	NC_012886	pRAx_0066	[45053-45868]			Dihydropteroate synthase (Dihydropteroate synthase SulII) (Dihydropteroate synthase type II)	Q6UUU7
1563	2672	-2.46321	2.44776e-09	2672_pEC14_46_plasmid_pEC14_114	QBR105	down regulated	NC_013175	pEC14_46	[42628-43797]			Putative uncharacterized protein	C8CGL0
1564	10996	-2.83279	5.80456e-09	10996_SNSL254_pSN254_0047_plasmid_pSN254	QBR105	down regulated	NC_009140	SNSL254_pSN254_0047	[31579-32394]			Dihydropteroate synthase 2 (EC 2.5.1.15)	A4IVC2
1565	10504	-2.74562	8.47986e-09	10504_pECL46p019_plasmid_pEC_L46	QBR105	down regulated	NC_014385	pECL46p019	[14276-15205]			IPF_99	D9Z535
1566	10057	-1.95592	2.90514e-07	10057_pO103_81_plasmid_pAPEC-O103-ColBM	QBR105	down regulated	NC_011964	pO103_81	[78971-79786]			Dihydropteroate synthase protein Sul2 (Dihydropteroate synthase type-2) (EC 2.5.1.15)	B7JCH4
1567	3318	-1.98266	1.02669e-06	3318_PSLT103_plasmid_pSLT	QBR105	down regulated	NC_003277	PSLT103	[83215-83946]			Conjugative transfer: surface exclusion	Q93GL9
1568	6577	-1.76711	2.04594e-06	6577_MAK1.94_plasmid_pMAK1	QBR105	down regulated	NC_009981	MAK1.94	[82728-83543]			Dihydropteroate synthase type-2 (EC 2.5.1.15)	A8R6L2
1573	9015	-1.65605	1.46749e-05	9015_LH0193_plasmid_pO113	QBR105	down regulated	NC_007365	LH0193	[164937-165026]			Positive regulator for RepZ translation (Positive regulator for repZ translation) (RepY) (RepY protein) (Replication protein repZ regulatory protein)	Q3ZTX1
1575	2453	-1.91309	3.65915e-05	2453_pSLTBT_p034_plasmid_pSLT-BT	QBR105	down regulated	NC_013437	pSLTBT_p034	[36996-37811]			Dihydropteroate synthase type-2 (Ec 2.5.1.15) (Dihydropteroate synthase type ii) (Dhps) (Dihydropteroate pyrophosphorylase type ii) (EC 2.5.1.15)	D0R7A7
1576	5746	-1.59101	4.4399e-05	5746_R64_p001_plasmid_R64	QBR105	down regulated	NC_005014	R64_p001	[378-467]			Regulator of repZ expression (RepY)	Q9Z4G6
1581	9514	-1.65909	0.000455125	9514_SeHA_A0078_plasmid_pSL476_91	QBR105	down regulated	NC_011081	SeHA_A0078	[46990-47145]			Conserved domain protein	B4T7F0
1582	1142	-1.69416	0.000455125	1142_pCT_001_plasmid_pCT	QBR105	down regulated	NC_014477	pCT_001	[610-699]			Positive regulator for RepZ translation (Positive regulator for repZ translation) (RepY) (RepY protein) (Replication protein repZ regulatory protein)	Q3ZTX1
1583	2102	-1.50424	0.0017197	2102_SPC_p021_plasmid_pSPCV	QBR105	down regulated	NC_012124	SPC_p021	[14680-15669]			RepA/RepC	C0Q8I8
1584	12470	-1.561	0.00175808	12470_pCT_001_plasmid_pCT	QBR105	down regulated	NC_014477	pCT_001	[610-699]			Positive regulator for RepZ translation (Positive regulator for repZ translation) (RepY) (RepY protein) (Replication protein repZ regulatory protein)	Q3ZTX1
1585	8334	-1.14228	0.00263302	8334_SL1344_4323_Genome_SL1344	QBR105	down regulated	FQ312003	SL1344_4323	[4650817-4651023]			Putative uncharacterized protein	E1WAS5
1587	3214	-1.11759	0.00515812	3214_EcSMS35_A0128_plasmid_pSMS35_130	QBR105	down regulated	NC_010488	EcSMS35_A0128	[98629-99432]			Aminoglycoside resistance protein A	B1LRV3
1589	9242	-1.29633	0.00633972	9242_pU302L_035_plasmid_pU302L	QBR105	down regulated	NC_006816	pU302L_035	[24188-25003]			Dihydropteroate synthetase type II (Sul2; sulfonamide-sensitive dihydropteroate synthetase) (Sulfonamide-insensitive dihydropteroate synthetase)	Q5QJJ5
1590	1102	-1.23367	0.00633972	1102_SL1344_2342_Genome_SL1344	QBR105	down regulated	FQ312003	SL1344_2342	[2483667-2484041]			Predicted bacteriophage protein	E1WCL3
1592	6865	-0.921743	0.0110085	6865_parM_plasmid_TY474p2_	QBR105	down regulated	CP002489	parM	[15468-16442]			Plasmid segregation protein ParM	E8XLQ8
1593	4007	-1.01602	0.0129191	4007_SL1344_1723_Genome_SL1344	QBR105	down regulated	FQ312003	SL1344_1723	[1850384-1851709]			Glutamate dehydrogenase	E1WG32
1595	8507	-1.08431	0.0160367	8507_pSFD10_p3_plasmid_pSDF10	QBR105	down regulated	NC_003079	pSFD10_p3	[1421-1744]			Mobilization protein MobC	Q93LC4
1597	1052	-1.17534	0.0174715	1052_pFBAOT6.64_plasmid_pFBAOT6	QBR105	down regulated	NC_006143	pFBAOT6.64	[57519-58223]			Glutathione S-transferase family protein	Q68E45
1599	8342	-1.18367	0.0197758	8342_SL1344_0431_Genome_SL1344	QBR105	down regulated	FQ312003	SL1344_0431	[489742-491253]			Hypothetical exported protein	E1W8U7
1602	2853	-1.25903	0.0265452	2853_MAK1.30_plasmid_pMAK1	QBR105	down regulated	NC_009981	MAK1.30	[35221-36474]			Putative uncharacterized protein MAK1.30	A8R6E1
1603	7916	-1.07085	0.027039	7916_pIncW_042_plasmid_IncW_pIE321	QBR105	down regulated	NC_010716	pIncW_042	[35058-35894]			StrB (Streptomycin phosphotransferase) (EC 2.7.1.87)	A7KZX5
1605	5083	-0.981569	0.0291658	5083_SNSL254_pSN254_0144_plasmid_pSN254	QBR105	down regulated	NC_009140	SNSL254_pSN254_0144	[125888-126895]			Aminoglycoside adenylyltransferase	A4IVL3
1606	9864	-1.36553	0.0310173	9864_SL1344_3112_Genome_SL1344	QBR105	down regulated	FQ312003	SL1344_3112	[3321322-3322380]			Putative uncharacterized protein	E1WHS6
1608	5369	-0.8414	0.0380195	5369_SL1344_1403_Genome_SL1344	QBR105	down regulated	FQ312003	SL1344_1403	[1504670-1506376]			Putative uncharacterized protein	E1WBF5
1609	7750	-1.0102	0.0395307	7750_SeSA_B0050_plasmid_pCVM19633_110	QBR105	down regulated	NC_011092	SeSA_B0050	[45485-45877]			NimC/NimA family protein	B4TM09
1610	1124	-1.08631	0.0404194	1124_HCM1.117_plasmid_pHCM1	QBR105	down regulated	NC_003384	HCM1.117	[91923-93176]			Putative uncharacterized protein HCM1.117	Q935N3
1612	8106	-0.877892	0.0457204	8106_R46_057_plasmid_R46	QBR105	down regulated	NC_003292	R46_057	[43854-44177]			Putative uncharacterized protein	Q9F169
1613	6938	-0.784472	0.0468206	6938_pEC14_72_plasmid_pEC14_114	QBR105	down regulated	NC_013175	pEC14_72	[68561-69124]			YdcA	Q6SJ46
1619	11407	-3.78041	2.41498e-14	11407_p3521_p063_plasmid_p3521	QBR161	down regulated	NC_014843	p3521_p063	[60319-61134]			Sul2	E7BTB9
1620	2824	-3.24777	2.41498e-14	2824_EcSMS35_A0127_plasmid_pSMS35_130	QBR161	down regulated	NC_010488	EcSMS35_A0127	[97753-98568]			Dihydropteroate synthase type-2 (EC 2.5.1.15)	B1LRV2
1621	8624	-3.67396	2.41498e-14	8624_SeSA_B0090_plasmid_pCVM19633_110	QBR161	down regulated	NC_011092	SeSA_B0090	[76091-76906]			Dihydropteroate synthase type-2 (EC 2.5.1.15)	B4TM47
1622	12044	-3.70401	3.90073e-13	12044_pRAx_0066_plasmid_pRAx	QBR161	down regulated	NC_012886	pRAx_0066	[45053-45868]			Dihydropteroate synthase (Dihydropteroate synthase SulII) (Dihydropteroate synthase type II)	Q6UUU7
1624	10996	-3.55552	2.14675e-12	10996_SNSL254_pSN254_0047_plasmid_pSN254	QBR161	down regulated	NC_009140	SNSL254_pSN254_0047	[31579-32394]			Dihydropteroate synthase 2 (EC 2.5.1.15)	A4IVC2
1625	670	-3.16045	1.30232e-11	670_pRAx_0066_plasmid_pRAx	QBR161	down regulated	NC_012886	pRAx_0066	[45053-45868]			Dihydropteroate synthase (Dihydropteroate synthase SulII) (Dihydropteroate synthase type II)	Q6UUU7
1626	1572	-3.26048	4.07436e-10	1572_F1010_11__plasmid_RSF1010	QBR161	down regulated	NC_001740	F1010_11	[7875-8663]			Su resistance protein	Q52352
1627	4554	-2.26368	3.40092e-09	4554_pO103_83_plasmid_pAPEC-O103-ColBM	QBR161	down regulated	NC_011964	pO103_83	[80033-80650]			Aminoglycoside resistance protein StrA (Streptomycin phosphotransferase protein StrA)	B7JCH6
1628	9242	-2.3692	2.1951e-08	9242_pU302L_035_plasmid_pU302L	QBR161	down regulated	NC_006816	pU302L_035	[24188-25003]			Dihydropteroate synthetase type II (Sul2; sulfonamide-sensitive dihydropteroate synthetase) (Sulfonamide-insensitive dihydropteroate synthetase)	Q5QJJ5
1632	42	-2.60259	3.13362e-07	42_p3521_p063_plasmid_p3521	QBR161	down regulated	NC_014843	p3521_p063	[60319-61134]			Sul2	E7BTB9
1633	9015	-1.85815	1.02724e-06	9015_LH0193_plasmid_pO113	QBR161	down regulated	NC_007365	LH0193	[164937-165026]			Positive regulator for RepZ translation (Positive regulator for repZ translation) (RepY) (RepY protein) (Replication protein repZ regulatory protein)	Q3ZTX1
1634	6577	-1.75895	2.36038e-06	6577_MAK1.94_plasmid_pMAK1	QBR161	down regulated	NC_009981	MAK1.94	[82728-83543]			Dihydropteroate synthase type-2 (EC 2.5.1.15)	A8R6L2
1635	5412	-1.74692	2.36038e-06	5412_pSLTBT_p111_plasmid_pSLT-BT	QBR161	down regulated	NC_013437	pSLTBT_p111	[103000-103731]			Conjugative transfer; surface exclusion protein	D0R7G3
1636	10057	-1.76135	4.56577e-06	10057_pO103_81_plasmid_pAPEC-O103-ColBM	QBR161	down regulated	NC_011964	pO103_81	[78971-79786]			Dihydropteroate synthase protein Sul2 (Dihydropteroate synthase type-2) (EC 2.5.1.15)	B7JCH4
1637	3214	-1.56981	1.35452e-05	3214_EcSMS35_A0128_plasmid_pSMS35_130	QBR161	down regulated	NC_010488	EcSMS35_A0128	[98629-99432]			Aminoglycoside resistance protein A	B1LRV3
1638	9514	-1.97982	1.42851e-05	9514_SeHA_A0078_plasmid_pSL476_91	QBR161	down regulated	NC_011081	SeHA_A0078	[46990-47145]			Conserved domain protein	B4T7F0
1639	10504	-1.88708	2.46694e-05	10504_pECL46p019_plasmid_pEC_L46	QBR161	down regulated	NC_014385	pECL46p019	[14276-15205]			IPF_99	D9Z535
1640	2453	-1.94671	2.4912e-05	2453_pSLTBT_p034_plasmid_pSLT-BT	QBR161	down regulated	NC_013437	pSLTBT_p034	[36996-37811]			Dihydropteroate synthase type-2 (Ec 2.5.1.15) (Dihydropteroate synthase type ii) (Dhps) (Dihydropteroate pyrophosphorylase type ii) (EC 2.5.1.15)	D0R7A7
1641	5746	-1.55216	8.56255e-05	5746_R64_p001_plasmid_R64	QBR161	down regulated	NC_005014	R64_p001	[378-467]			Regulator of repZ expression (RepY)	Q9Z4G6
1643	10584	-3.00196	0.000161191	10584_SL1344_1069_Genome_SL1344	QBR161	down regulated	FQ312003	SL1344_1069	[1176989-1177681]			Hypothetical secreted protein	E1W7G1
1644	8734	-1.80451	0.000250971	8734_pEFER_0047_plasmid_pEFER	QBR161	down regulated	NC_011743	pEFER_0047	[47886-48068]			Putative uncharacterized protein	B7L3V3
1645	6938	-1.17748	0.00074566	6938_pEC14_72_plasmid_pEC14_114	QBR161	down regulated	NC_013175	pEC14_72	[68561-69124]			YdcA	Q6SJ46
1648	2874	-1.43865	0.000811222	2874_orf155__plasmid_Rts1	QBR161	down regulated	AP004237	orf155	[107391-107741]			Putative uncharacterized protein orf155	Q8KK20
1649	3318	-1.42494	0.00108601	3318_PSLT103_plasmid_pSLT	QBR161	down regulated	NC_003277	PSLT103	[83215-83946]			Conjugative transfer: surface exclusion	Q93GL9
1650	2672	-1.44604	0.00108601	2672_pEC14_46_plasmid_pEC14_114	QBR161	down regulated	NC_013175	pEC14_46	[42628-43797]			Putative uncharacterized protein	C8CGL0
1653	1142	-1.47666	0.00436087	1142_pCT_001_plasmid_pCT	QBR161	down regulated	NC_014477	pCT_001	[610-699]			Positive regulator for RepZ translation (Positive regulator for repZ translation) (RepY) (RepY protein) (Replication protein repZ regulatory protein)	Q3ZTX1
1657	12470	-1.34905	0.0135321	12470_pCT_001_plasmid_pCT	QBR161	down regulated	NC_014477	pCT_001	[610-699]			Positive regulator for RepZ translation (Positive regulator for repZ translation) (RepY) (RepY protein) (Replication protein repZ regulatory protein)	Q3ZTX1
1659	8992	-1.01774	0.0143476	8992_SL1344_2547_Genome_SL1344	QBR161	down regulated	FQ312003	SL1344_2547	[2729043-2729588]			Hypothetical transposase	E1WJ60
1661	8562	-0.970785	0.0177372	8562_SPC_p051_plasmid_pSPCV	QBR161	down regulated	NC_012124	SPC_p051	[40384-41658]			SamB	C0Q8L5
1662	6887	-1.20013	0.0208078	6887_repA__plasmid_RSF1010	QBR161	down regulated	NC_001740	repA	[5890-6729]		replication protein A
1663	5369	-0.938257	0.0213427	5369_SL1344_1403_Genome_SL1344	QBR161	down regulated	FQ312003	SL1344_1403	[1504670-1506376]			Putative uncharacterized protein	E1WBF5
1664	6215	-1.15671	0.0213615	6215_EcSMS35_A0126_plasmid_pSMS35_130	QBR161	down regulated	NC_010488	EcSMS35_A0126	[97562-97744]			Putative uncharacterized protein	B1LRV1
1666	7673	-1.44172	0.0249942	7673_SeKA_C0061_plasmid_pCVM29188_101	QBR161	down regulated	NC_011077	SeKA_C0061	[36566-37741]			Transposase	B4TL16
1667	6269	-1.03625	0.0264062	6269_SL1344_3711_Genome_SL1344	QBR161	down regulated	FQ312003	SL1344_3711	[3960279-3961130]			Putative uncharacterized protein	E1WDH4
1669	9129	-1.43161	0.0264062	9129_pC15-1a_035_plasmid_pC15-1a	QBR161	down regulated	NC_005327	pC15-1a_035	[38961-39524]			YdcA	Q6SJ46
1672	8342	-1.13285	0.0413411	8342_SL1344_0431_Genome_SL1344	QBR161	down regulated	FQ312003	SL1344_0431	[489742-491253]			Hypothetical exported protein	E1W8U7
1673	2853	-1.24206	0.0414555	2853_MAK1.30_plasmid_pMAK1	QBR161	down regulated	NC_009981	MAK1.30	[35221-36474]			Putative uncharacterized protein MAK1.30	A8R6E1
1675	5599	-1.04162	0.044447	5599_p3521_p051_plasmid_p3521	QBR161	down regulated	NC_014843	p3521_p051	[50384-50704]			Conserved hypothetical plasmid protein	E0WH02
1677	2824	-3.28765	3.54182e-14	2824_EcSMS35_A0127_plasmid_pSMS35_130	QBR163	down regulated	NC_010488	EcSMS35_A0127	[97753-98568]			Dihydropteroate synthase type-2 (EC 2.5.1.15)	B1LRV2
1678	11407	-3.49853	3.84603e-13	11407_p3521_p063_plasmid_p3521	QBR163	down regulated	NC_014843	p3521_p063	[60319-61134]			Sul2	E7BTB9
1679	1572	-3.60308	1.11124e-12	1572_F1010_11__plasmid_RSF1010	QBR163	down regulated	NC_001740	F1010_11	[7875-8663]			Su resistance protein	Q52352
1680	670	-3.20592	1.28102e-11	670_pRAx_0066_plasmid_pRAx	QBR163	down regulated	NC_012886	pRAx_0066	[45053-45868]			Dihydropteroate synthase (Dihydropteroate synthase SulII) (Dihydropteroate synthase type II)	Q6UUU7
1681	10996	-3.39017	1.48397e-11	10996_SNSL254_pSN254_0047_plasmid_pSN254	QBR163	down regulated	NC_009140	SNSL254_pSN254_0047	[31579-32394]			Dihydropteroate synthase 2 (EC 2.5.1.15)	A4IVC2
1682	8624	-3.35806	1.48397e-11	8624_SeSA_B0090_plasmid_pCVM19633_110	QBR163	down regulated	NC_011092	SeSA_B0090	[76091-76906]			Dihydropteroate synthase type-2 (EC 2.5.1.15)	B4TM47
1684	4554	-2.39574	4.93916e-10	4554_pO103_83_plasmid_pAPEC-O103-ColBM	QBR163	down regulated	NC_011964	pO103_83	[80033-80650]			Aminoglycoside resistance protein StrA (Streptomycin phosphotransferase protein StrA)	B7JCH6
1685	12044	-2.98961	6.83545e-10	12044_pRAx_0066_plasmid_pRAx	QBR163	down regulated	NC_012886	pRAx_0066	[45053-45868]			Dihydropteroate synthase (Dihydropteroate synthase SulII) (Dihydropteroate synthase type II)	Q6UUU7
1687	42	-2.73348	8.86479e-08	42_p3521_p063_plasmid_p3521	QBR163	down regulated	NC_014843	p3521_p063	[60319-61134]			Sul2	E7BTB9
1689	10057	-1.9544	3.20323e-07	10057_pO103_81_plasmid_pAPEC-O103-ColBM	QBR163	down regulated	NC_011964	pO103_81	[78971-79786]			Dihydropteroate synthase protein Sul2 (Dihydropteroate synthase type-2) (EC 2.5.1.15)	B7JCH4
1690	5412	-1.87471	3.70636e-07	5412_pSLTBT_p111_plasmid_pSLT-BT	QBR163	down regulated	NC_013437	pSLTBT_p111	[103000-103731]			Conjugative transfer; surface exclusion protein	D0R7G3
1691	10504	-2.22587	4.5926e-07	10504_pECL46p019_plasmid_pEC_L46	QBR163	down regulated	NC_014385	pECL46p019	[14276-15205]			IPF_99	D9Z535
1692	3318	-2.02016	5.8087e-07	3318_PSLT103_plasmid_pSLT	QBR163	down regulated	NC_003277	PSLT103	[83215-83946]			Conjugative transfer: surface exclusion	Q93GL9
1694	2672	-1.8815	5.75639e-06	2672_pEC14_46_plasmid_pEC14_114	QBR163	down regulated	NC_013175	pEC14_46	[42628-43797]			Putative uncharacterized protein	C8CGL0
1695	6577	-1.66466	8.76328e-06	6577_MAK1.94_plasmid_pMAK1	QBR163	down regulated	NC_009981	MAK1.94	[82728-83543]			Dihydropteroate synthase type-2 (EC 2.5.1.15)	A8R6L2
1697	9015	-1.59641	3.61282e-05	9015_LH0193_plasmid_pO113	QBR163	down regulated	NC_007365	LH0193	[164937-165026]			Positive regulator for RepZ translation (Positive regulator for repZ translation) (RepY) (RepY protein) (Replication protein repZ regulatory protein)	Q3ZTX1
1699	5746	-1.52755	0.000118631	5746_R64_p001_plasmid_R64	QBR163	down regulated	NC_005014	R64_p001	[378-467]			Regulator of repZ expression (RepY)	Q9Z4G6
1701	9514	-1.72404	0.000266424	9514_SeHA_A0078_plasmid_pSL476_91	QBR163	down regulated	NC_011081	SeHA_A0078	[46990-47145]			Conserved domain protein	B4T7F0
1703	3214	-1.27668	0.000832034	3214_EcSMS35_A0128_plasmid_pSMS35_130	QBR163	down regulated	NC_010488	EcSMS35_A0128	[98629-99432]			Aminoglycoside resistance protein A	B1LRV3
1706	2453	-1.61532	0.000924034	2453_pSLTBT_p034_plasmid_pSLT-BT	QBR163	down regulated	NC_013437	pSLTBT_p034	[36996-37811]			Dihydropteroate synthase type-2 (Ec 2.5.1.15) (Dihydropteroate synthase type ii) (Dhps) (Dihydropteroate pyrophosphorylase type ii) (EC 2.5.1.15)	D0R7A7
1707	12470	-1.62316	0.00105168	12470_pCT_001_plasmid_pCT	QBR163	down regulated	NC_014477	pCT_001	[610-699]			Positive regulator for RepZ translation (Positive regulator for repZ translation) (RepY) (RepY protein) (Replication protein repZ regulatory protein)	Q3ZTX1
1710	8334	-1.14923	0.00273335	8334_SL1344_4323_Genome_SL1344	QBR163	down regulated	FQ312003	SL1344_4323	[4650817-4651023]			Putative uncharacterized protein	E1WAS5
1713	8342	-1.42428	0.00313245	8342_SL1344_0431_Genome_SL1344	QBR163	down regulated	FQ312003	SL1344_0431	[489742-491253]			Hypothetical exported protein	E1W8U7
1716	2853	-1.51959	0.00458062	2853_MAK1.30_plasmid_pMAK1	QBR163	down regulated	NC_009981	MAK1.30	[35221-36474]			Putative uncharacterized protein MAK1.30	A8R6E1
1717	6938	-1.02694	0.00475371	6938_pEC14_72_plasmid_pEC14_114	QBR163	down regulated	NC_013175	pEC14_72	[68561-69124]			YdcA	Q6SJ46
1718	1124	-1.38978	0.00485076	1124_HCM1.117_plasmid_pHCM1	QBR163	down regulated	NC_003384	HCM1.117	[91923-93176]			Putative uncharacterized protein HCM1.117	Q935N3
1720	1102	-1.20886	0.00879806	1102_SL1344_2342_Genome_SL1344	QBR163	down regulated	FQ312003	SL1344_2342	[2483667-2484041]			Predicted bacteriophage protein	E1WCL3
1721	8734	-1.40821	0.00911633	8734_pEFER_0047_plasmid_pEFER	QBR163	down regulated	NC_011743	pEFER_0047	[47886-48068]			Putative uncharacterized protein	B7L3V3
1723	1142	-1.37256	0.00972879	1142_pCT_001_plasmid_pCT	QBR163	down regulated	NC_014477	pCT_001	[610-699]			Positive regulator for RepZ translation (Positive regulator for repZ translation) (RepY) (RepY protein) (Replication protein repZ regulatory protein)	Q3ZTX1
1724	2102	-1.27539	0.0139837	2102_SPC_p021_plasmid_pSPCV	QBR163	down regulated	NC_012124	SPC_p021	[14680-15669]			RepA/RepC	C0Q8I8
1727	12450	-1.3097	0.024309	12450_HCM1.117_plasmid_pHCM1	QBR163	down regulated	NC_003384	HCM1.117	[91923-93176]			Putative uncharacterized protein HCM1.117	Q935N3
1728	9242	-1.14695	0.025635	9242_pU302L_035_plasmid_pU302L	QBR163	down regulated	NC_006816	pU302L_035	[24188-25003]			Dihydropteroate synthetase type II (Sul2; sulfonamide-sensitive dihydropteroate synthetase) (Sulfonamide-insensitive dihydropteroate synthetase)	Q5QJJ5
1730	8507	-1.04193	0.0282985	8507_pSFD10_p3_plasmid_pSDF10	QBR163	down regulated	NC_003079	pSFD10_p3	[1421-1744]			Mobilization protein MobC	Q93LC4
1732	12426	-1.3624	0.0313898	12426_SL1344_2342_Genome_SL1344	QBR163	down regulated	FQ312003	SL1344_2342	[2483667-2484041]			Predicted bacteriophage protein	E1WCL3
1734	9567	-1.00745	0.0318002	9567_pECL46p012_plasmid_pEC_L46	QBR163	down regulated	NC_014385	pECL46p012	[9181-10071]			Dihydrodipicolinate synthase (YjhH)	C7S9X0
1735	8067	-1.12334	0.0318002	8067_SeAg_A0009_plasmid_unnamed_strain_SL483	QBR163	down regulated	NC_011148	SeAg_A0009	[2747-3034]			Putative uncharacterized protein	B5EWE7
1736	7464	-1.02944	0.032069	7464_pECL46p110_plasmid_pEC_L46	QBR163	down regulated	NC_014385	pECL46p110	[95995-97035]			Conjugal transfer protein (TraD)	D9Z5P3
1737	5369	-0.885068	0.032069	5369_SL1344_1403_Genome_SL1344	QBR163	down regulated	FQ312003	SL1344_1403	[1504670-1506376]			Putative uncharacterized protein	E1WBF5
1738	7916	-1.06607	0.0348889	7916_pIncW_042_plasmid_IncW_pIE321	QBR163	down regulated	NC_010716	pIncW_042	[35058-35894]			StrB (Streptomycin phosphotransferase) (EC 2.7.1.87)	A7KZX5
1739	1999	-1.72028	0.0348889	1999_SL1344_1068_Genome_SL1344	QBR163	down regulated	FQ312003	SL1344_1068	[1175783-1176943]			N-acetylneuraminate epimerase (EC 5.1.3.24) (N-acetylneuraminate mutarotase) (Sialic acid epimerase)	E1W7G0
1740	10584	-1.98695	0.0348889	10584_SL1344_1069_Genome_SL1344	QBR163	down regulated	FQ312003	SL1344_1069	[1176989-1177681]			Hypothetical secreted protein	E1W7G1
1746	7327	-1.24041	0.0463227	7327_SL1344_2156_Genome_SL1344	QBR163	down regulated	FQ312003	SL1344_2156	[2273114-2274472]			Hypothetical n-hydroxybenzoate transporter	E1WHB2
1747	5147	-1.11607	0.0473398	5147_pO103_10_plasmid_pAPEC-O103-ColBM	QBR163	down regulated	NC_011964	pO103_10	[7525-8439]			ABC transport system; periplasmic binding protein SitA	B7JCA9
1751	2824	-3.55877	8.81698e-16	2824_EcSMS35_A0127_plasmid_pSMS35_130	QBR168	down regulated	NC_010488	EcSMS35_A0127	[97753-98568]			Dihydropteroate synthase type-2 (EC 2.5.1.15)	B1LRV2
1752	11407	-3.53948	2.32062e-13	11407_p3521_p063_plasmid_p3521	QBR168	down regulated	NC_014843	p3521_p063	[60319-61134]			Sul2	E7BTB9
1753	8624	-3.46457	3.06801e-13	8624_SeSA_B0090_plasmid_pCVM19633_110	QBR168	down regulated	NC_011092	SeSA_B0090	[76091-76906]			Dihydropteroate synthase type-2 (EC 2.5.1.15)	B4TM47
1754	1572	-3.67115	3.82285e-13	1572_F1010_11__plasmid_RSF1010	QBR168	down regulated	NC_001740	F1010_11	[7875-8663]			Su resistance protein	Q52352
1755	670	-3.43025	6.15678e-13	670_pRAx_0066_plasmid_pRAx	QBR168	down regulated	NC_012886	pRAx_0066	[45053-45868]			Dihydropteroate synthase (Dihydropteroate synthase SulII) (Dihydropteroate synthase type II)	Q6UUU7
1756	4554	-2.69183	7.10784e-12	4554_pO103_83_plasmid_pAPEC-O103-ColBM	QBR168	down regulated	NC_011964	pO103_83	[80033-80650]			Aminoglycoside resistance protein StrA (Streptomycin phosphotransferase protein StrA)	B7JCH6
1757	12044	-3.31771	1.84444e-11	12044_pRAx_0066_plasmid_pRAx	QBR168	down regulated	NC_012886	pRAx_0066	[45053-45868]			Dihydropteroate synthase (Dihydropteroate synthase SulII) (Dihydropteroate synthase type II)	Q6UUU7
1758	10996	-3.3293	2.28101e-11	10996_SNSL254_pSN254_0047_plasmid_pSN254	QBR168	down regulated	NC_009140	SNSL254_pSN254_0047	[31579-32394]			Dihydropteroate synthase 2 (EC 2.5.1.15)	A4IVC2
1760	3318	-2.42524	2.55187e-09	3318_PSLT103_plasmid_pSLT	QBR168	down regulated	NC_003277	PSLT103	[83215-83946]			Conjugative transfer: surface exclusion	Q93GL9
1761	42	-2.81815	3.35205e-08	42_p3521_p063_plasmid_p3521	QBR168	down regulated	NC_014843	p3521_p063	[60319-61134]			Sul2	E7BTB9
1762	5412	-2.0277	3.69173e-08	5412_pSLTBT_p111_plasmid_pSLT-BT	QBR168	down regulated	NC_013437	pSLTBT_p111	[103000-103731]			Conjugative transfer; surface exclusion protein	D0R7G3
1763	6577	-1.98626	8.1344e-08	6577_MAK1.94_plasmid_pMAK1	QBR168	down regulated	NC_009981	MAK1.94	[82728-83543]			Dihydropteroate synthase type-2 (EC 2.5.1.15)	A8R6L2
1764	10504	-2.2804	2.40871e-07	10504_pECL46p019_plasmid_pEC_L46	QBR168	down regulated	NC_014385	pECL46p019	[14276-15205]			IPF_99	D9Z535
1765	10057	-1.8881	7.75877e-07	10057_pO103_81_plasmid_pAPEC-O103-ColBM	QBR168	down regulated	NC_011964	pO103_81	[78971-79786]			Dihydropteroate synthase protein Sul2 (Dihydropteroate synthase type-2) (EC 2.5.1.15)	B7JCH4
1766	2672	-2.00682	1.15261e-06	2672_pEC14_46_plasmid_pEC14_114	QBR168	down regulated	NC_013175	pEC14_46	[42628-43797]			Putative uncharacterized protein	C8CGL0
1767	5746	-1.7373	7.72314e-06	5746_R64_p001_plasmid_R64	QBR168	down regulated	NC_005014	R64_p001	[378-467]			Regulator of repZ expression (RepY)	Q9Z4G6
1768	9242	-1.87881	1.16768e-05	9242_pU302L_035_plasmid_pU302L	QBR168	down regulated	NC_006816	pU302L_035	[24188-25003]			Dihydropteroate synthetase type II (Sul2; sulfonamide-sensitive dihydropteroate synthetase) (Sulfonamide-insensitive dihydropteroate synthetase)	Q5QJJ5
1770	2453	-1.92931	3.38761e-05	2453_pSLTBT_p034_plasmid_pSLT-BT	QBR168	down regulated	NC_013437	pSLTBT_p034	[36996-37811]			Dihydropteroate synthase type-2 (Ec 2.5.1.15) (Dihydropteroate synthase type ii) (Dhps) (Dihydropteroate pyrophosphorylase type ii) (EC 2.5.1.15)	D0R7A7
1772	12470	-1.7783	0.000226414	12470_pCT_001_plasmid_pCT	QBR168	down regulated	NC_014477	pCT_001	[610-699]			Positive regulator for RepZ translation (Positive regulator for repZ translation) (RepY) (RepY protein) (Replication protein repZ regulatory protein)	Q3ZTX1
1773	9015	-1.45694	0.000226414	9015_LH0193_plasmid_pO113	QBR168	down regulated	NC_007365	LH0193	[164937-165026]			Positive regulator for RepZ translation (Positive regulator for repZ translation) (RepY) (RepY protein) (Replication protein repZ regulatory protein)	Q3ZTX1
1774	3214	-1.3433	0.000296102	3214_EcSMS35_A0128_plasmid_pSMS35_130	QBR168	down regulated	NC_010488	EcSMS35_A0128	[98629-99432]			Aminoglycoside resistance protein A	B1LRV3
1775	1142	-1.68712	0.000483085	1142_pCT_001_plasmid_pCT	QBR168	down regulated	NC_014477	pCT_001	[610-699]			Positive regulator for RepZ translation (Positive regulator for repZ translation) (RepY) (RepY protein) (Replication protein repZ regulatory protein)	Q3ZTX1
1777	9514	-1.44783	0.00315665	9514_SeHA_A0078_plasmid_pSL476_91	QBR168	down regulated	NC_011081	SeHA_A0078	[46990-47145]			Conserved domain protein	B4T7F0
1781	6226	-1.19555	0.00540806	6226_pU302L_033_plasmid_pU302L	QBR168	down regulated	NC_006816	pU302L_033	[22488-23324]			Aminoglycoside phosphotransferase (Aminoglycoside/hydroxyurea antibiotic resistance kinase)	Q79VX2
1782	2874	-1.19445	0.00801284	2874_orf155__plasmid_Rts1	QBR168	down regulated	AP004237	orf155	[107391-107741]			Putative uncharacterized protein orf155	Q8KK20
1783	6865	-0.937214	0.00836196	6865_parM_plasmid_TY474p2_	QBR168	down regulated	CP002489	parM	[15468-16442]			Plasmid segregation protein ParM	E8XLQ8
1784	3250	-1.33542	0.014862	3250_SeKA_D0113_plasmid_pCVM29188_146	QBR168	down regulated	NC_011076	SeKA_D0113	[83975-84115]			Putative uncharacterized protein	B4TLI3
1787	9566	-1.15435	0.0225427	9566_SMR0124_plasmid_R478	QBR168	down regulated	NC_005211	SMR0124	[110128-110736]			Putative uncharacterized protein	Q6MXS1
1788	12208	-1.34502	0.0287474	12208_tetR__genomic_island_EMEK_SGI2	QBR168	down regulated	AY963803	tetR	[9539-10165]			TetR	B0JYJ3
1789	5515	-0.990724	0.0311802	5515_SeKA_D0008_plasmid_pCVM29188_146	QBR168	down regulated	NC_011076	SeKA_D0008	[2144-2980]			Aminoglycoside resistance protein B	B4TL95
1790	1256	-1.14439	0.0332573	1256_pO103_84_plasmid_pAPEC-O103-ColBM	QBR168	down regulated	NC_011964	pO103_84	[80650-81486]			Aminoglycoside 6''-phosphotransferase (Aminoglycoside resistance protein StrB)	Q7ATJ6
1794	6533	-1.05732	0.0383129	6533_pO103_114_plasmid_pAPEC-O103-ColBM	QBR168	down regulated	NC_011964	pO103_114	[105378-105764]			RepA4 protein (Replication initiation protein RepA4)	B1VCD8
1795	7715	-0.972806	0.0396998	7715_SCV48_plasmid_pSCV50	QBR168	down regulated	NC_006855	SCV48	[44771-45511]			Carbonic anhydrase chloroplast	Q5J484
1796	9864	-1.31401	0.0405387	9864_SL1344_3112_Genome_SL1344	QBR168	down regulated	FQ312003	SL1344_3112	[3321322-3322380]			Putative uncharacterized protein	E1WHS6
1802	2824	-3.69184	1.50609e-16	2824_EcSMS35_A0127_plasmid_pSMS35_130	QBR194	down regulated	NC_010488	EcSMS35_A0127	[97753-98568]			Dihydropteroate synthase type-2 (EC 2.5.1.15)	B1LRV2
1803	11407	-4.04725	5.26028e-16	11407_p3521_p063_plasmid_p3521	QBR194	down regulated	NC_014843	p3521_p063	[60319-61134]			Sul2	E7BTB9
1804	8624	-3.99195	5.69032e-16	8624_SeSA_B0090_plasmid_pCVM19633_110	QBR194	down regulated	NC_011092	SeSA_B0090	[76091-76906]			Dihydropteroate synthase type-2 (EC 2.5.1.15)	B4TM47
1805	1572	-3.92953	2.082e-14	1572_F1010_11__plasmid_RSF1010	QBR194	down regulated	NC_001740	F1010_11	[7875-8663]			Su resistance protein	Q52352
1806	670	-3.49757	2.26188e-13	670_pRAx_0066_plasmid_pRAx	QBR194	down regulated	NC_012886	pRAx_0066	[45053-45868]			Dihydropteroate synthase (Dihydropteroate synthase SulII) (Dihydropteroate synthase type II)	Q6UUU7
1807	10996	-3.75076	2.26188e-13	10996_SNSL254_pSN254_0047_plasmid_pSN254	QBR194	down regulated	NC_009140	SNSL254_pSN254_0047	[31579-32394]			Dihydropteroate synthase 2 (EC 2.5.1.15)	A4IVC2
1808	12044	-3.94148	4.13454e-13	12044_pRAx_0066_plasmid_pRAx	QBR194	down regulated	NC_012886	pRAx_0066	[45053-45868]			Dihydropteroate synthase (Dihydropteroate synthase SulII) (Dihydropteroate synthase type II)	Q6UUU7
1809	42	-3.68803	2.54046e-12	42_p3521_p063_plasmid_p3521	QBR194	down regulated	NC_014843	p3521_p063	[60319-61134]			Sul2	E7BTB9
1811	4554	-2.22211	5.84379e-09	4554_pO103_83_plasmid_pAPEC-O103-ColBM	QBR194	down regulated	NC_011964	pO103_83	[80033-80650]			Aminoglycoside resistance protein StrA (Streptomycin phosphotransferase protein StrA)	B7JCH6
1812	3214	-2.00166	2.03901e-08	3214_EcSMS35_A0128_plasmid_pSMS35_130	QBR194	down regulated	NC_010488	EcSMS35_A0128	[98629-99432]			Aminoglycoside resistance protein A	B1LRV3
1815	9242	-2.16074	2.94247e-07	9242_pU302L_035_plasmid_pU302L	QBR194	down regulated	NC_006816	pU302L_035	[24188-25003]			Dihydropteroate synthetase type II (Sul2; sulfonamide-sensitive dihydropteroate synthetase) (Sulfonamide-insensitive dihydropteroate synthetase)	Q5QJJ5
1816	10057	-1.8984	6.61526e-07	10057_pO103_81_plasmid_pAPEC-O103-ColBM	QBR194	down regulated	NC_011964	pO103_81	[78971-79786]			Dihydropteroate synthase protein Sul2 (Dihydropteroate synthase type-2) (EC 2.5.1.15)	B7JCH4
1817	6577	-1.73694	3.5056e-06	6577_MAK1.94_plasmid_pMAK1	QBR194	down regulated	NC_009981	MAK1.94	[82728-83543]			Dihydropteroate synthase type-2 (EC 2.5.1.15)	A8R6L2
1820	5412	-1.58512	2.73243e-05	5412_pSLTBT_p111_plasmid_pSLT-BT	QBR194	down regulated	NC_013437	pSLTBT_p111	[103000-103731]			Conjugative transfer; surface exclusion protein	D0R7G3
1821	3318	-1.72465	3.38168e-05	3318_PSLT103_plasmid_pSLT	QBR194	down regulated	NC_003277	PSLT103	[83215-83946]			Conjugative transfer: surface exclusion	Q93GL9
1823	2453	-1.83521	0.000110594	2453_pSLTBT_p034_plasmid_pSLT-BT	QBR194	down regulated	NC_013437	pSLTBT_p034	[36996-37811]			Dihydropteroate synthase type-2 (Ec 2.5.1.15) (Dihydropteroate synthase type ii) (Dhps) (Dihydropteroate pyrophosphorylase type ii) (EC 2.5.1.15)	D0R7A7
1824	5746	-1.53637	0.000117667	5746_R64_p001_plasmid_R64	QBR194	down regulated	NC_005014	R64_p001	[378-467]			Regulator of repZ expression (RepY)	Q9Z4G6
1825	2672	-1.6465	0.000121279	2672_pEC14_46_plasmid_pEC14_114	QBR194	down regulated	NC_013175	pEC14_46	[42628-43797]			Putative uncharacterized protein	C8CGL0
1826	10504	-1.74799	0.000134403	10504_pECL46p019_plasmid_pEC_L46	QBR194	down regulated	NC_014385	pECL46p019	[14276-15205]			IPF_99	D9Z535
1827	8035	-1.29926	0.000709556	8035_SL1344_2632_Genome_SL1344	QBR194	down regulated	FQ312003	SL1344_2632	[2816456-2816794]			Hypothetical exported protein	E1WJE6
1829	9015	-1.32691	0.00161009	9015_LH0193_plasmid_pO113	QBR194	down regulated	NC_007365	LH0193	[164937-165026]			Positive regulator for RepZ translation (Positive regulator for repZ translation) (RepY) (RepY protein) (Replication protein repZ regulatory protein)	Q3ZTX1
1832	1124	-1.49594	0.0027288	1124_HCM1.117_plasmid_pHCM1	QBR194	down regulated	NC_003384	HCM1.117	[91923-93176]			Putative uncharacterized protein HCM1.117	Q935N3
1834	7916	-1.36092	0.00358197	7916_pIncW_042_plasmid_IncW_pIE321	QBR194	down regulated	NC_010716	pIncW_042	[35058-35894]			StrB (Streptomycin phosphotransferase) (EC 2.7.1.87)	A7KZX5
1835	12470	-1.51367	0.00437877	12470_pCT_001_plasmid_pCT	QBR194	down regulated	NC_014477	pCT_001	[610-699]			Positive regulator for RepZ translation (Positive regulator for repZ translation) (RepY) (RepY protein) (Replication protein repZ regulatory protein)	Q3ZTX1
1836	8686	-1.31237	0.00460962	8686_SL1344_2693_Genome_SL1344	QBR194	down regulated	FQ312003	SL1344_2693	[2874421-2876187]			Probable terminase subunit	E1WJK7
1838	1142	-1.46678	0.00646303	1142_pCT_001_plasmid_pCT	QBR194	down regulated	NC_014477	pCT_001	[610-699]			Positive regulator for RepZ translation (Positive regulator for repZ translation) (RepY) (RepY protein) (Replication protein repZ regulatory protein)	Q3ZTX1
1839	2102	-1.39255	0.00754257	2102_SPC_p021_plasmid_pSPCV	QBR194	down regulated	NC_012124	SPC_p021	[14680-15669]			RepA/RepC	C0Q8I8
1840	8238	-1.15412	0.00899174	8238_R721_41_plasmid_R721	QBR194	down regulated	NC_002525	R721_41	[30452-30751]			Possible relaxosome accessory protein (Relaxosome accessory protein)	Q9F552
1842	8296	-1.10347	0.0115287	8296_SMR0138_plasmid_R478	QBR194	down regulated	NC_005211	SMR0138	[122179-122478]			Putative transcriptional regulator	Q6MXQ9
1845	767	-1.33449	0.0205173	767_SL1344_0319_Genome_SL1344	QBR194	down regulated	FQ312003	SL1344_0319	[368675-369475]			Hypothetical IS3 transposase	E1W8I7
1846	8407	-1.02709	0.0217612	8407_HCM2.0107c_plasmid_pHCM2	QBR194	down regulated	NC_003385	HCM2.0107c	[84806-84994]			Putative uncharacterized protein HCM2.0107c	Q934W0
1847	1011	-1.19876	0.0238822	1011_pIncW_026_plasmid_IncW_pIE321	QBR194	down regulated	NC_010716	pIncW_026	[23378-23971]			KikA	A7KZV9
1851	8293	-1.10549	0.0288913	8293_PSLT104_plasmid_pSLT	QBR194	down regulated	NC_003277	PSLT104	[84323-86566]			Conjugative transfer: DNA transport	Q93GL8
1852	900	-1.39423	0.0299286	900_SCV20_plasmid_pSCV50	QBR194	down regulated	NC_006855	SCV20	[15796-16815]			RepFIB replication protein A	Q5J4B2
1854	8236	-0.965373	0.0301112	8236_orf42__plasmid_Rts1	QBR194	down regulated	AP004237	orf42	[31511-32335]			Transposase	Q8KHK3
1855	8575	-1.17119	0.0322348	8575_SeSA_B0127_plasmid_pCVM19633_110	QBR194	down regulated	NC_011092	SeSA_B0127	[106609-107040]			Putative uncharacterized protein	B4TM83
1856	7673	-1.44779	0.0323261	7673_SeKA_C0061_plasmid_pCVM29188_101	QBR194	down regulated	NC_011077	SeKA_C0061	[36566-37741]			Transposase	B4TL16
1857	8571	-1.07177	0.0323261	8571_pOLA52_56_plasmid_pOLA52	QBR194	down regulated	NC_010378	pOLA52_56	[41106-41225]			Putative uncharacterized protein	B0ZE10
1859	5677	-1.05185	0.0343698	5677_SCV49_plasmid_pSCV50	QBR194	down regulated	NC_006855	SCV49	[45646-46278]			Integrase-like protein Y4LS	Q5J483
1864	8237	-1.18973	0.0360896	8237_SNSL254_pSN254_0191_plasmid_pSN254	QBR194	down regulated	NC_009140	SNSL254_pSN254_0191	[172552-172824]			Putative uncharacterized protein	A4IVQ9
1865	8194	-1.04252	0.0360896	8194_HCM1.51_plasmid_pHCM1	QBR194	down regulated	NC_003384	HCM1.51	[27180-27476]			Putative uncharacterized protein HCM1.51 (Putative uncharacterized protein R0052)	Q9L5S9
1866	8300	-1.13047	0.0360896	8300_pU302L_010_plasmid_pU302L	QBR194	down regulated	NC_006816	pU302L_010	[7654-8430]			Putative uncharacterized protein	Q5QJH7
1867	8315	-1.09087	0.036133	8315_LH0050_plasmid_pO113	QBR194	down regulated	NC_007365	LH0050	[46531-46986]			Putative uncharacterized protein	Q3ZU64
[truncated: 260 more rows]
